# Supplementary material for: Genome-wide association study (GWAS) of leaf wax components of apple
Source: Stress Biol. 2021 Nov 18;1(1):13. doi: 10.1007/s44154-021-00012-3 (PMC10441854; doi:10.1007/s44154-021-00012-3)
Supplement: Supplementary file 1 — Additional file 1: Supplementary Table 1. Details of all apple accessions. Supplementary Table 2. The contents of 17 wax components in leaves of 123 apple accessions (Each data is average of three biological replicates, unit: μg/cm2). Supplementary Table 3. Details of GO annotation of genes above the threshold line associated with nonacosane. Supplementary Table 4. Details of GO annotation of genes above the threshold line associated with hentriacontane. Supplementary Table 5. Details of GO annotation of genes above the threshold line associated with oleanolic acid. Supplementary Table 6. Details of GO annotation of genes above the threshold line associated with all components. Supplementary Table 7. List of all qPCR primers. Supplementary Table 8. List of significant loci from GWAS of nonacosane. Supplementary Table 9. List of significant loci from GWAS of hentriacontane. Supplementary Table 10. List of significant loci from GWAS of oleanolic acid. Supplementary Table 11. Gene ID information of the candidate genes for nonacosane. Supplementary Table 12. Gene ID information of the candidate genes for hentriacontane. Supplementary Table 13. Gene ID information of the candidate genes for oleanolic acid. Supplementary Table 14. Sanger sequencing primers of MdNLE promoter. [file 44154_2021_12_MOESM1_ESM.xlsx]

## Sheet: ST1
Supplementary Table 1 Details of all apple accessions.
Sample ID	Name	Genus	Classification	Origin	origin （detailed)	GroupOthername
322	Pacific Rose	M.	domestica	Domestica	New Zealand	Domestica
325	Golden Delicious	M.	domestica	Domestica	USA	Domestica
82	Sieversii1	M.	sieversii	Central Asia	Central Asia	Central Asia Wild
248	Cinano Gold	M.	domestica	Domestica	Japan	Domestica
104	Sieversii2	M.	sieversii	Central Asia	Central Asia	Central Asia Wild
249	Cinano Sweet	M.	domestica	Domestica	Japan	Domestica
210	Judaine	M.	domestica	Domestica	France	Domestica
260	Challenger	M.	domestica	Domestica	France	Domestica
282	Chinook	M.	domestica	Domestica	Canada	Domestica
321	Ralls	M.	domestica	Domestica		Domestica
213	Judestar	M.	domestica	Domestica	France	Domestica
286	Moder359	M.	domestica	Domestica	USA	Domestica
308	Redchief Delicious	M.	domestica	Domestica	USA	Domestica
106	Sieversii3	M.	sieversii	Central Asia	Central Asia	Central Asia Wild
251	Qiu Guang	M.	domestica	Domestica	China	Domestica
230	N2	M.	domestica	Domestica		Domestica
331	Fu Hong Zao Ga	M.	domestica	Domestica	China	Domestica
288	Akane	M.	domestica	Domestica	Japan	Domestica
271	Reinders	M.	domestica	Domestica	Netherlands	Domestica
284	PaulaRed	M.	domestica	Domestica	USA	Domestica
309	Pound Sweet	M.	domestica	Domestica	British	Domestica
341	Honeycrisp	M.	domestica	Domestica	USA	Domestica
275	Ce2	M.	domestica	Domestica	Russia	Domestica
256	Rubens	M.	domestica	Domestica	Italy	Domestica
306	Korin	M.	domestica	Domestica	Japan	Domestica
274	Rosy Glow	M.	domestica	Domestica	Australia	Domestica
250	James Grieve	M.	domestica	Domestica	UK	Domestica
317	Han Fu	M.	domestica	Domestica	China	Domestica
255	Ariane	M.	domestica	Domestica	France	Domestica
335	Pinova	M.	domestica	Domestica	Germany	Domestica
231	N1	M.	domestica	Domestica		Domestica
229	Bramleyseedling	M.	domestica	Domestica	UK	Domestica
313	Li Ga	M.	domestica	Domestica	China	Domestica
226	Scheideckercrab	M.	domestica	Domestica	USA	Domestica
212	Juliana	M.	domestica	Domestica	Netherlands	Domestica
338	GS58	M.	domestica	Domestica	New Zealand	Domestica
334	Hirosakifuji	M.	domestica	Domestica	Japan	Domestica
254	Ambrosia	M.	domestica	Domestica	Canada	Domestica
294	N9	M.	domestica	Domestica		Domestica
278	Ruby Mac	M.	domestica	Domestica	USA	Domestica
225	Goldgeld55544	M.	domestica	Domestica	Germany	Domestica
235	H3	M.	domestica	Red Domestica		Other
339	Zao Hong Xia	M.	domestica	Domestica	China	Domestica
295	C10	M.	domestica	Domestica		Domestica
324	Pink Lady	M.	domestica	Domestica	Austrilia	Domestica
222	Halerstadter Jungfermapfe	M.	domestica	Domestica	Germany	Domestica
332	Qin Yang	M.	domestica	Domestica	China	Domestica
290	Wealthy	M.	domestica	Domestica		Domestica
211	Jude-line	M.	domestica	Domestica	France	Domestica
326	NaganofujiNo.2	M.	domestica	Domestica	Japan	Domestica
224	Holstein	M.	domestica	Domestica	Germany	Domestica
267	Early red one	M.	domestica	Domestica	USA	Domestica
228	Lady Williams	M.	domestica	Domestica	Australia	Domestica
265	Chanterler	M.	domestica	Domestica	France	Domestica
252	Gan Hong	M.	domestica	Domestica	South Korea	Domestica
311	Orin	M.	domestica	Domestica	Japan	Domestica
307	HokkaidoNo.9	M.	domestica	Domestica	Japan	Domestica
315	CinanoRed	M.	domestica	Domestica	Japan	Domestica
291	Haralson	M.	domestica	Domestica	USA	Domestica
264	Sundowner	M.	domestica	Domestica	Australia	Domestica
283	Florina	M.	domestica	Domestica	France	Domestica
217	Xin1	M.	domestica	Red Domestica	China	Other
280	Roho3615	M.	domestica	Domestica	Germany	Domestica
296	N7	M.	domestica	Domestica		Domestica
277	T22	M.	domestica	Domestica	New Zealand	Domestica
107	Sieversii4	M.	sieversii	Central Asia	Central Asia	Central Asia Wild
227	Gloster69	M.	domestica	Domestica	Germany	Domestica
303	Northfield Beauty	M.	domestica	Domestica	USA	Domestica
314	Tsugaru	M.	domestica	Domestica	Japan	Domestica
115	Sieversii12	M.	sieversii	Central Asia	Central Asia	Central Asia Wild
110	Sieversii7	M.	sieversii	Central Asia	Central Asia	Central Asia Wild
108	Sieversii5	M.	sieversii	Central Asia	Central Asia	Central Asia Wild
258	Modi	M.	domestica	Domestica	Italy	Domestica
111	Sieversii8	M.	sieversii	Central Asia	Central Asia	Central Asia Wild
109	Sieversii6	M.	sieversii	Central Asia	Central Asia	Central Asia Wild
336	Fuji2001	M.	domestica	Domestica	Japan	Domestica
299	Fuji Champion	M.	domestica	Domestica	Japan	Domestica
223	Edelborsdorfer	M.	domestica	Domestica	Germany	Domestica
297	Senshu	M.	domestica	Domestica	Japan	Domestica
305	New Jonagold	M.	domestica	Domestica	Japan	Domestica
214	Bietigheimer	M.	domestica	Domestica	Germany	Domestica
310	Hokudo	M.	domestica	Domestica	Japan	Domestica
112	Sieversii9	M.	sieversii	Central Asia	Central Asia	Central Asia Wild
113	Sieversii10	M.	sieversii	Central Asia	Central Asia	Central Asia Wild
318	Yellow Transparent	M.	domestica	Domestica	Russia	Domestica
262	Daitron	M.	domestica	Domestica		Domestica
304	Senshu	M.	domestica	Domestica	Japan	Domestica
114	Sieversii11	M.	sieversii	Central Asia	Central Asia	Central Asia Wild
261	Pinkgold	M.	domestica	Domestica		Domestica
279	Morning Mist	M.	domestica	Domestica	USA	Domestica
293	NJ-90	M.	domestica	Domestica	USA	Domestica
298	Arlet	M.	domestica	Domestica	USA	Domestica
323	Granny Smith	M.	domestica	Domestica	Austrilia	Domestica
316	Royal Gala	M.	domestica	Domestica	New Zealand	Domestica
263	Heisei	M.	domestica	Domestica	Japan	Domestica
268	Idared	M.	domestica	Domestica	USA	Domestica
272	Buckeye	M.	domestica	Domestica	USA	Domestica
270	Kiku	M.	domestica	Domestica	Italy	Domestica
328	Hongro	M.	domestica	Domestica	South Korea	Domestica
302	Chenago Strawberry	M.	domestica	Domestica	USA	Domestica
218	K296	M.	domestica	Domestica	New Zealand	Domestica
273	Seromine	M.	domestica	Domestica		Domestica
236	H2	M.	domestica	Red Domestica		Other
276	Ce1	M.	domestica	Domestica	Russia	Domestica
257	Maririi Red	M.	domestica	Domestica	New Zealand	Domestica
292	ZE	M.	domestica	Domestica		Domestica
333	Ryoka	M.	domestica	Domestica	Japan	Domestica
327	Braeburn	M.	domestica	Domestica	New Zealand	Domestica
269	Spike	M.	domestica	Domestica	USA	Domestica
319	Qin Guan	M.	domestica	Domestica	China	Domestica
337	Blue Pearman	M.	domestica	Domestica	USA	Domestica
285	AC	M.	domestica	Domestica		Domestica
289	Unknown	M.	domestica	Domestica	China	Domestica
216	Xin4	M.	domestica	Red Domestica	China	Other
320	Mutsu	M.	domestica	Domestica	Japan	Domestica
301	Arkansasblack	M.	domestica	Domestica	USA	Domestica
300	Redcord	M.	domestica	Domestica	USA	Domestica
342	Cameo	M.	domestica	Domestica	USA	Domestica
340	Gale Gala	M.	domestica	Domestica	USA	Domestica
259	JA	M.	domestica	Domestica	New Zealand	Domestica
330	Ryoka no Kisetsu	M.	domestica	Domestica	Japan	Domestica
266	Kanzi	M.	domestica	Domestica	Belgium	Domestica
253	Fujiko	M.	domestica	Domestica	Italy	Domestica

## Sheet: ST2
Supplementary Table 2 The contents of 17 wax components in leaves of 123 apple accessions (Each data is average of three biological replicates, unit: μg/cm2).
Sample Name	Palmitic acid	Linoleic acid	Oleic acid	Stearic acid	Tricosane	Pentacosane	Heptacosane	Tetracosanol	Lignoceric acid	Nonacosane	Hexacosanol	Hexacosanoic acid	Hentriacontane	Octacosanol	Triacontanol	Oleanolic acid	Ursolic acid
322	0.264699	0.0993833	0.157211	0.254891	0.0686769	0.0861959	0.101575	0.147824	0.0547068	0.224004	1.11461	0.0525437	0.591083	0.232531	0.235951	3.37379	97.4226
325	0.118899	0.033027	0.0381601	0.0455669	0.027603	0.0323277	0.0525408	0.0666735	0.0113231	0.427167	0.65836	0.499054	1.26301	0.180592	0.164876	2.48464	30.3476
82	0.239018	0.148776	#N/A	0.171461	0.147423	0.12085	0.146335	0.180653	0.169828	0.171266	0.281174	0.170452	0.340175	0.186757	0.169117	0.410929	29.4532
248	0.10976	0.0498825	0.06815	0.0754596	0.0348047	0.0414652	0.0602498	0.0407075	0.0336175	0.163048	0.237106	0.0402935	0.547449	0.0606167	0.0777028	0.921759	26.7965
104	0.0870896	0.0764645	#N/A	0.0889383	0.157169	0.137194	0.110863	0.10468	#N/A	0.22024	0.327835	0.119276	0.475867	0.14001	0.140685	0.267202	26.3249
249	0.12885	0.055789	0.0281399	0.058053	0.0462758	0.0291718	0.0490153	0.0343223	0.0341125	0.177743	0.427397	0.0350591	0.63249	0.104345	0.128306	1.81347	23.5639
210	0.0787764	0.0368384	0.0299474	0.0474537	0.0201157	0.02472	0.0496192	0.0769229	0.0199001	0.234325	0.84492	0.0196622	0.498088	0.185887	0.223073	1.756	21.7747
260	0.1602	0.00592584	0.0124365	0.079737	0.0122966	0.0953538	0.13309	0.0766172	0.0207963	1.48672	1.38271	0.0836314	0.288122	0.368076	0.218099	3.65285	20.36
282	0.110685	0.125155	0.100544	0.052447	0.104327	0.0990116	0.0741856	0.0801038	0.097651	0.125701	0.267294	0.0877415	0.221035	0.12276	0.119331	0.382327	19.4838
321	0.110302	0.0249994	0.0194782	0.0476198	0.0238316	0.0318599	0.0303197	0.11077	0.0260315	0.340737	0.863141	0.0125064	1.10212	0.355707	0.521317	2.39311	19.4066
213	0.215802	0.238471	0.105274	0.325367	0.251515	0.288579	0.290174	0.152916	0.213035	0.351035	0.169089	0.208979	0.235971	0.177103	0.273607	0.292755	19.2344
286	0.152018	0.0419876	0.0607423	0.0607665	0.0534209	0.0207111	0.0818188	0.0314694	0.0302817	0.477041	0.312102	0.0162333	1.09281	0.166376	0.0985451	0.889871	15.8273
308	0.0744687	0.136069	0.111389	0.11248	0.142501	0.123069	0.110153	0.0995307	0.0600073	0.148022	0.159773	0.0819822	0.322368	0.0959562	0.101155	0.445906	14.9426
106	0.273737	#N/A	0.398793	0.248802	0.437942	0.230913	0.398763	0.445566	0.27224	0.3373	0.451655	0.405036	0.344753	0.215797	0.2426	0.704481	14.1927
251	0.0693757	0.0272997	0.0135424	0.0423022	0.0491263	0.0235454	0.0363311	0.0330675	0.031757	0.227148	0.404546	0.0167937	0.608613	0.0862837	0.0910512	0.328582	14.1759
230	0.131523	0.0130938	0.00515041	0.0390291	0.00574331	0.0139485	0.0461593	0.0477967	0.0214661	0.242955	0.933261	0.0151641	0.964882	0.180077	0.125097	#N/A	13.823
331	0.0453255	0.00713843	0.00548449	0.0194045	0.00480889	0.0115829	0.0235862	0.0372672	0.00727306	0.178269	0.620491	0.00627157	0.45884	0.124242	0.0740996	1.4985	13.7779
288	0.102761	0.0265247	0.0188897	0.0444438	0.0196229	0.0329458	0.0669251	0.0724519	0.0235096	0.349598	0.913021	0.0323325	0.378175	0.41657	0.514501	1.10948	13.4595
271	0.13418	0.00728613	0.00942841	0.0343701	0.00893631	0.0108676	0.0411947	0.160936	0.0172983	0.267996	1.17059	0.00751607	0.26086	0.192197	0.0884357	1.48353	12.8164
284	0.0378588	0.0107321	0.0110685	0.0179932	0.00607151	0.0433878	0.0524895	0.0351765	0.0171072	0.263288	0.974121	0.0184414	0.172108	0.306327	0.388262	2.20692	12.2278
309	0.078356	0.0114904	0.0114633	0.0207271	0.00837031	0.0187075	0.0440649	0.0572555	0.00875514	0.226656	0.751301	0.0124572	0.30277	0.211288	0.372362	1.93671	12.0999
341	0.0667343	0.00960954	0.00398656	0.0211931	0.00515771	0.0127624	0.043203	0.0331916	0.00651969	0.254588	0.238869	0.00782155	0.775239	0.0790813	0.0824688	0.65108	12.0059
275	0.0727126	0.00432056	0.00464907	0.0224227	0.00554016	0.0168938	0.0327436	0.0270935	0.00687343	0.117277	0.483798	0.00892411	0.101661	0.133667	0.143329	1.8238	11.2024
256	0.022686	0.00575323	0.00132096	0.0104368	0.00461704	0.00891514	0.0149858	0.00973647	0.00708477	0.104431	0.567506	0.00630141	0.261527	0.221398	0.274942	0.351843	11.0535
306	0.0462283	0.0416623	0.0444263	0.0278927	0.0356512	0.037179	0.0214186	0.0267373	0.0194769	0.124637	0.198522	0.0253595	0.594046	0.0615595	0.0800707	0.643438	10.8254
274	0.105137	0.00568533	0.0136444	0.0293378	0.0125291	0.0346648	0.0521812	0.0260243	0.0109241	0.233518	0.168489	0.00844857	1.38399	0.0589756	0.0962187	0.454606	10.5013
250	0.116748	0.0464492	0.0673637	0.0545135	0.0470448	0.0795927	0.0976384	0.0371661	0.0248387	0.117077	0.274987	0.051094	0.276714	0.0644467	0.0533328	0.337743	10.4065
317	0.0641797	0.00920856	0.00778281	0.0264301	0.0072524	0.0510809	0.0494908	0.0273483	0.0244961	0.77427	0.7517	0.0140721	2.37392	0.147028	0.137204	1.54128	10.4031
255	0.227199	0.0105119	0.0165053	0.0475019	0.00711218	0.0597867	0.0363131	0.155796	0.0188574	0.164859	0.70207	0.0287296	0.526274	0.164644	0.175528	0.530381	9.94016
335	0.0888026	0.00372978	0.00381718	0.0176153	0.00672055	0.0189084	0.0680628	0.0231621	0.0117016	0.35512	0.199123	0.00891857	1.12561	0.066714	0.0419974	1.08437	9.73939
231	0.0712893	0.00874579	0.00394668	0.0246646	0.00391257	0.0292924	0.0328376	0.026462	0.00824933	0.168684	0.437974	0.0104739	0.488115	0.100777	0.0809289	1.81319	9.62546
229	0.108847	0.0164052	0.0293341	0.0463512	0.0187133	0.0219181	0.0362306	0.0188516	0.0234891	0.159522	0.162329	0.024043	0.241512	0.205018	0.101502	0.827599	9.29147
313	0.078594	0.0147811	0.00595824	0.0228348	0.0160521	0.034264	0.0469712	0.0216389	0.00903077	0.232017	0.221267	0.00715334	0.379953	0.0704226	0.105745	2.12655	9.15896
226	0.0605985	0.0160176	0.00793866	0.0338457	0.0126204	0.0120125	0.0146427	0.020299	0.0121128	0.043024	0.201059	0.0106318	0.201053	0.0356394	0.0370486	0.0320701	8.89318
212	2.12662	1.16438	0.705198	0.566469	0.555362	0.433148	1.30086	0.827029	1.3289	0.594773	0.955723	1.06358	0.763263	0.761316	1.36416	1.10124	8.77579
338	0.103054	0.069548	0.040596	0.0757969	0.080924	0.08639	0.119582	0.0889278	0.0865437	0.178127	0.199717	0.0814004	0.247472	0.104027	0.115162	0.232169	8.64392
334	0.12153	0.00616328	0.0132065	0.0452733	0.00796258	0.0423181	0.0365001	0.00775587	0.00694563	0.146444	0.16557	0.00787097	0.3752	0.0624835	0.0752688	0.824687	8.45925
254	0.12471	0.00787878	0.00727285	0.017585	0.00526104	0.011758	0.0195144	0.0486862	0.0105828	0.0911695	0.896587	0.00949224	0.432055	0.177852	0.153238	0.844746	8.22686
294	0.0500416	0.00370323	0.00264024	0.0183294	0.00224471	0.00510783	0.0140597	0.018114	0.00513721	0.0926233	0.382867	0.00553767	0.265721	0.0521591	0.0457162	0.776519	8.04351
278	0.0660165	0.0103874	0.0160256	0.030796	0.0155624	0.0216369	0.0248623	0.0238611	0.0187491	0.0554899	0.141122	0.0185773	0.0603638	0.0633667	0.0652314	0.567429	7.45751
225	0.0245954	0.0512709	0.0325589	0.0338531	0.0304451	0.0366852	0.0314912	0.0300791	0.0226853	0.0497601	0.0578855	0.0241963	0.106196	0.0343311	0.0486226	0.186779	7.37195
235	0.0335621	0.00570429	0.00429155	0.00644337	0.00652477	0.0126072	0.0093421	0.00746419	0.00233185	0.0439674	0.257543	0.00710234	0.161002	0.0865558	0.0640072	0.145229	6.72068
339	0.0521321	0.00335392	0.00413037	0.0139252	0.00360841	0.00563605	0.0116427	0.0233272	0.00540458	0.0756135	0.259955	0.00617289	0.263358	0.077177	0.0917699	0.220993	6.40732
295	0.0456864	0.0295967	0.0226347	0.0331386	0.030592	0.0296361	0.0257313	0.0212226	0.0247363	0.0714673	0.0519064	0.0258886	0.0959486	0.0332408	0.044436	0.0729156	6.11652
324	0.0505023	0.00602985	0.00271791	0.0160749	0.00440643	0.0490835	0.0725635	0.0253382	0.00826131	0.419844	0.297198	0.0101451	1.4103	0.0746777	0.0609321	0.968808	5.68488
222	0.0752706	0.0273397	0.0290341	0.0480331	0.0235095	0.0209528	0.0247491	0.0386149	0.024176	0.0927282	0.340391	0.0244163	0.256608	0.17201	0.235863	0.940294	5.44053
332	0.0507401	0.00324492	0.00325365	0.0180551	0.00523401	0.011365	0.014516	0.02493	0.00409229	0.110891	0.292591	0.00348489	0.24952	0.0630069	0.0543191	0.765859	5.28682
290	0.0365758	0.0284697	0.0636083	0.0241737	0.0271483	0.0219037	0.0202774	0.0200136	0.0176977	0.0517663	0.0524849	0.0194114	0.0967144	0.0281442	0.024613	0.256902	5.25733
211	0.0307263	0.0425891	0.0404645	0.0414157	0.0240524	0.039166	0.0573504	0.0341648	0.0409045	0.109506	0.0574984	0.0485849	0.1487	0.0353449	0.0448788	0.0654821	4.92985
326	0.0721563	0.00473314	0.00436552	0.0220007	0.0056903	0.0149552	0.0216461	0.010951	0.00465898	0.139109	0.250433	0.00638591	0.452234	0.0570233	0.0548055	0.510328	4.88555
224	0.0538636	0.0139411	0.0180738	0.0441979	0.01381	0.0204494	0.0450291	0.0253384	0.0238745	0.134501	0.219037	#N/A	0.360411	0.118804	0.0956224	0.732927	4.82096
267	0.0370295	0.00756294	0.00341846	0.0213045	0.00388407	0.0296666	0.0250808	0.0218777	0.00624296	0.182518	0.389577	0.0144804	0.518963	0.143539	0.157647	0.784294	4.50932
228	0.0831479	0.0559856	0.0482128	0.0485925	0.065265	0.0571868	0.0572701	0.0547047	0.0464164	0.109744	0.0505896	0.056031	0.123517	0.0570602	0.0587421	0.144043	4.23352
265	0.0392124	0.00712366	0.0103277	0.0161952	0.00673809	0.0202141	0.0410276	0.0151201	0.00568396	0.443032	0.0920066	0.00681983	0.868743	0.0289981	0.045777	0.104506	4.21919
252	0.0417007	0.0211338	0.0197204	0.0289909	0.0228102	0.0140507	0.0230472	0.0204194	0.0154224	0.0756655	0.0414895	0.0144882	0.145714	0.0212801	0.025498	0.0363893	3.80117
311	0.0989459	0.0217484	#N/A	0.0464468	0.0380871	0.0715475	0.0320176	0.0249013	0.0219101	0.0828405	0.0464914	0.0332384	#N/A	0.0831498	0.0256432	0.164881	3.60807
307	0.0583635	0.0224412	0.0209617	0.030151	0.0354611	0.0301698	0.0166805	#N/A	0.0219094	0.0269012	0.0465984	0.0164059	0.077366	0.0289547	0.029902	0.0245883	3.60334
315	0.088508	0.0128285	0.00713712	0.0281693	0.0148403	0.0453512	0.0404141	0.0468584	0.014354	0.0933354	0.143905	0.0134284	0.530284	0.0558098	0.0519414	0.0554785	3.55476
291	0.216923	0.175651	0.0448708	0.159426	0.102941	0.102236	0.139085	0.0346521	0.134939	0.248694	0.223716	0.135874	0.251965	0.194218	0.197574	0.106898	3.53699
264	0.122042	0.0292671	0.0135222	0.0598278	0.0187809	0.144579	0.134396	0.0866928	0.0309617	0.712363	0.771942	0.0401691	1.36208	0.439197	0.409301	0.302502	3.3133
283	0.0630298	0.0109556	0.0166004	0.0264539	0.00896209	0.0154939	0.0325017	0.00863561	0.00810061	0.188364	0.096231	0.152573	0.718656	0.0281223	0.024272	0.14183	3.19492
217	0.117106	0.0127444	0.0108527	0.0367925	0.00901846	0.0297472	0.0346814	0.0322333	0.0115598	0.31588	0.122167	0.0194318	0.444275	0.0595811	0.0844989	0.0527279	2.99249
280	0.0212947	0.0170994	0.00542594	0.0127215	0.0139629	0.034143	0.252025	0.0521615	0.0184722	1.14511	0.433927	0.0155463	2.17491	0.0872325	0.0897719	0.531042	2.8692
296	0.0169286	0.0259357	0.0222451	0.0376775	0.0214381	0.0293163	0.0315409	0.0312133	0.0373919	#N/A	0.0277176	0.0323799	0.117021	0.0326331	0.02963	0.0491473	2.75387
277	0.0116206	0.00416028	0.0046379	0.00585028	0.00519235	0.0300528	0.0225471	0.00676266	0.00446214	0.170456	0.196187	0.0100324	0.657161	0.0980408	0.0780394	0.430831	2.43819
107	0.153562	0.296108	0.125192	0.254431	0.203711	0.213551	0.217115	0.140398	0.131193	0.25881	0.23736	0.177506	0.20088	0.25913	0.291569	0.244234	2.36048
227	0.0651943	0.0403676	0.0278646	0.0341001	0.0224628	0.0288329	0.0449456	0.0336093	0.0332319	0.0725403	0.0517575	0.0322878	0.0506231	0.0475595	0.0416341	0.0484978	2.15805
303	0.0418364	0.031247	0.0182473	0.0241551	0.0155884	0.0917916	0.223408	0.0388053	0.0499089	0.980695	0.0907569	0.0286981	1.08324	0.0762178	0.0593595	0.0660517	1.9469
314	0.174535	0.0196574	0.00546057	0.0594303	0.0149975	0.0965697	0.189667	0.153174	0.0581534	0.705605	1.31136	0.0545498	1.60623	0.443049	0.294138	0.318255	1.92368
115	#N/A	#N/A	#N/A	#N/A	#N/A	#N/A	#N/A	#N/A	#N/A	#N/A	#N/A	#N/A	#N/A	#N/A	#N/A	#N/A	1.61452
110	0.13149	0.0633108	#N/A	0.105974	0.117564	#N/A	0.109975	0.0920622	0.0745072	0.128191	0.0898504	0.0848595	0.108918	0.0851671	0.129248	0.0844027	1.54484
108	0.09524	0.0766893	0.133621	0.0800368	0.121667	#N/A	0.0691422	0.0798549	#N/A	0.115649	0.079498	0.11633	#N/A	#N/A	0.125482	0.138535	1.37525
258	0.0172174	0.0209115	0.0093071	0.0189616	0.0235083	0.0578678	0.107462	0.0801313	0.0332038	0.452268	0.161937	0.0230451	1.00444	0.0742467	0.0960995	0.209625	1.36644
111	0.177345	0.199412	0.17332	0.172476	0.163351	0.272586	0.159431	0.147841	0.176523	0.290794	0.244819	0.202865	0.314601	0.175954	#N/A	0.0926474	1.32784
109	0.23052	0.192143	0.263703	0.197145	0.144099	0.240701	0.205349	0.0721049	0.159153	0.314633	0.245179	0.201946	0.281728	0.232623	0.174642	0.154737	1.29554
336	0.216424	0.0127646	0.00878566	0.0704558	0.00952484	0.0531951	0.08405	0.0147095	0.013928	0.329494	0.120548	0.0190586	0.93518	0.114514	0.123777	0.132983	1.28498
299	0.0344107	0.00694365	0.00479811	0.0126756	0.00549322	0.0180085	0.0500252	0.00852294	0.00332226	0.385761	0.109005	0.0126731	1.15207	0.0490301	0.0555598	0.125917	1.23983
223	0.0285928	0.0113854	0.0119733	0.0195124	0.02158	0.0201626	0.0243763	0.0151511	0.0136281	0.0425763	0.0626615	0.0122116	0.0604231	0.0180508	0.0154292	0.0121653	1.23884
297	0.0314102	0.0246878	0.0187578	0.0187103	0.0132056	0.0724006	0.10729	0.0293179	0.0204853	0.58795	0.160663	0.0172051	1.12432	0.0465072	0.0741045	0.101172	1.19185
305	0.0350404	0.0318333	0.0333276	0.0395584	0.0367365	0.0547943	0.0444603	0.0308149	0.0362955	0.0677544	0.0462389	0.0398246	0.111106	0.0359113	0.0478635	0.0488615	1.16981
214	0.0483791	0.0525392	0.0299562	0.0458968	0.0458877	0.0347328	0.0567242	0.034091	0.0334086	0.0863784	0.0298499	0.00855468	0.0921842	0.0430264	0.035451	0.030766	1.06959
310	0.0374058	#N/A	#N/A	0.0432923	0.0243687	#N/A	0.0357108	0.0244681	#N/A	#N/A	#N/A	#N/A	0.170294	#N/A	#N/A	0.0473414	0.783968
112	0.135381	#N/A	0.163837	#N/A	0.124622	0.203583	0.145934	0.115653	#N/A	0.137303	0.270568	0.166209	0.191113	#N/A	0.17404	0.136422	0.610996
113	#N/A	#N/A	#N/A	#N/A	#N/A	#N/A	#N/A	#N/A	#N/A	#N/A	#N/A	#N/A	#N/A	#N/A	#N/A	0.18371	0.604299
318	0.167073	0.0131534	0.00586976	0.0447168	0.0144384	0.0586	0.123073	0.0350637	0.0297823	0.752362	0.417342	0.0323272	1.1172	0.338782	0.431001	0.264393	0.598434
262	0.0649975	0.0231808	0.0216371	0.0237908	0.0160677	0.0215953	0.0244346	0.0317812	0.0121962	0.185066	0.0638429	0.390859	0.261329	0.0194152	0.0226092	0.0210771	0.401289
304	0.0414557	0.0198597	0.0191785	0.0263618	0.0156923	0.0128114	0.0149155	#N/A	0.00648754	0.0518729	0.0100232	0.0097363	0.11446	0.0131628	0.0152571	0.0177901	0.337378
114	#N/A	#N/A	#N/A	#N/A	#N/A	#N/A	#N/A	#N/A	#N/A	#N/A	#N/A	#N/A	#N/A	#N/A	#N/A	#N/A	0.307386
261	0.0127776	0.00359563	0.00267438	0.00517377	0.00877326	0.0559323	0.063749	0.0505563	0.020321	0.604701	0.22812	0.0185817	1.08374	0.0640764	0.0600371	0.0535513	0.26832
279	0.0447392	0.0264636	#N/A	0.0210262	0.0156844	0.0612129	0.0640184	0.0208571	0.0146739	0.417105	0.148079	0.0181925	0.926453	0.056906	0.0697073	0.0884286	0.19403
293	0.0646068	0.0430099	0.0147256	0.0310504	0.02573	0.114256	0.0831914	0.0326677	0.0381426	0.272988	0.100885	0.0370565	0.49535	0.0597834	0.079151	0.0722004	0.139998
298	0.0209701	0.0293044	0.00791104	0.0244195	0.0262141	0.109649	0.142432	0.0447999	0.0569304	0.824853	0.179171	0.043495	1.134	0.0714505	0.0513501	0.0471806	0.113711
323	0.0560697	0.0136072	0.00950989	0.0196555	0.012479	0.0124345	0.0585513	0.0105147	0.00930869	0.436904	0.07775	0.0586327	0.555111	0.0302543	0.019172	0.0170588	0.0812063
316	0.0345646	0.0335014	0.0380582	0.019	0.0282143	0.0254338	0.0688004	0.0277947	0.0350026	0.675747	0.0313142	0.0304945	1.29446	0.0453522	0.0704791	0.059546	0.0769644
263	0.0380135	0.0166952	0.0113356	0.0262797	0.00906255	0.0763214	0.0937001	0.0191237	0.030937	0.46236	0.135901	0.0277928	1.54546	0.0848912	0.0715478	0.0800088	0.0744429
268	0.0324105	0.0296639	0.0284661	0.0212695	0.0244397	0.0794117	0.0898385	0.0310444	0.0386603	0.421033	0.102814	0.025276	0.44448	0.0490661	0.0603786	0.043264	0.0742234
272	0.0749064	0.0186411	0.0167662	0.0328413	0.0108079	0.0282028	0.0562275	0.0243862	0.0114329	0.392799	0.143328	0.309907	0.828199	0.0265997	0.0329951	0.023892	0.0581556
270	0.0284866	0.0111206	#N/A	0.029746	0.0205597	0.0575751	0.108475	0.0290223	0.0754149	0.623385	0.0371412	0.0580716	1.20063	0.030523	0.0351768	0.0428367	0.044256
328	#N/A	0.0159439	#N/A	0.0163849	0.0205092	0.148311	0.110887	0.0182259	0.0195475	0.550212	0.0330587	0.0268167	0.530066	0.0226026	0.0308675	0.0170225	0.0419953
302	0.0116384	0.0234146	0.00907543	0.0227936	0.0163385	0.0885328	0.117305	0.012246	0.0360191	0.515346	0.0253474	0.0193457	0.733278	0.0311062	0.0387522	0.0453364	0.0415511
218	0.0493856	0.0234922	0.011908	0.0231106	0.010482	0.0311395	0.0315769	0.00853895	0.006765	0.15046	0.0654023	0.461832	0.523549	0.0357624	0.0714198	0.0475185	0.0412342
273	0.0419729	0.0520856	0.0360529	0.0399473	0.0232484	0.02066	0.0631434	0.0330237	0.0546336	0.525911	0.0432359	0.0500495	1.50408	0.0634096	0.0497283	0.0616189	0.041112
236	0.0772972	0.0194576	0.0084675	0.0489906	0.015417	0.0384302	0.0525981	0.0179526	0.0188811	0.327123	0.0859854	0.0204609	0.478805	0.0331006	0.0399288	0.0944	0.040472
276	0.0236016	0.0152208	0.0122015	0.020121	0.0258475	0.0867936	0.107497	0.0146312	0.0790656	0.885665	0.0483769	0.0253613	1.35209	0.0287394	0.0371075	0.0609568	0.0400986
257	0.0276741	0.0228617	0.0105573	0.0224936	0.0216844	0.0576159	0.151678	0.0289797	0.0557177	0.668777	0.0443527	0.0286152	0.920914	0.0476673	0.0267541	0.0225355	0.0389429
292	0.0536161	0.0255618	0.016452	0.0161867	0.0147646	0.117161	0.0486363	0.0387045	0.0130017	0.271802	0.181104	0.346063	0.395763	0.06551	0.0912638	0.0448152	0.0377758
333	0.0114949	0.0191772	0.0131069	0.0199587	0.015583	0.084797	0.0890865	0.00985673	0.0352742	0.432061	0.0380353	0.0217432	0.922874	0.0227619	0.0257304	0.0284836	0.0365769
327	0.057184	0.0635761	0.0407665	0.0223304	0.0447639	0.0564238	0.0800264	0.0237196	0.0447913	0.521241	0.038286	0.0168396	0.636733	0.0582363	0.0455183	0.0304154	0.0355486
269	0.37601	0.0112762	0.0188573	0.0927634	0.0255028	0.0454584	0.0756576	0.0200621	0.031513	0.313804	0.177778	0.0360337	1.13607	0.171408	0.158663	0.169038	0.0304042
319	0.00924473	0.00930362	0.00814625	0.00788285	0.019114	0.0494195	0.075798	0.00779397	0.0195424	0.271105	0.0117946	0.0145152	0.188246	0.0133728	0.0208241	0.0175284	0.0204706
337	0.0262432	0.0145894	0.00866667	0.0294731	0.0173429	0.0792862	0.0719129	0.0169424	0.018692	0.35569	0.0230172	0.0172858	0.387631	0.0384877	0.0521991	0.0477784	0.0196233
285	0.261657	0.0194735	0.0498067	0.0920043	0.0112686	0.0196611	0.0532631	0.011981	0.00842423	0.168771	0.0788217	0.426174	0.318232	0.0210659	0.0238444	0.0170095	0.017721
289	0.0207623	0.0143891	0.010493	0.0123227	0.0246862	0.0290333	0.0854269	0.143678	0.0430817	0.270495	0.482712	0.0450884	0.308206	0.16014	0.16839	0.0601637	0.0162507
216	0.00662052	0.0108685	0.00718065	0.0142881	0.0161392	0.0677161	0.121355	0.0171353	0.0380367	1.41404	0.0247183	0.0145589	1.00731	0.015754	0.0177911	0.0119956	0.0156734
320	0.0290875	0.0177633	0.00608196	0.0184227	0.0193431	0.0898584	0.134179	0.0163128	0.022776	0.606768	0.0631453	0.0178499	1.0277	0.0273963	0.0293855	0.0188369	0.0140707
301	0.0118611	0.0147694	0.0115349	0.017265	0.0239822	0.0208697	0.0346058	0.0236125	0.0378567	0.554951	0.0267992	0.0336177	1.00693	0.029131	0.0189978	0.0274223	0.0140646
300	0.0133533	0.0134064	0.00920031	0.0201375	0.0146299	0.24371	0.131225	0.0130186	0.0313153	0.815963	0.0427647	0.010424	0.538346	0.0234424	0.0244107	0.0195201	0.0132717
342	0.0196743	0.0240827	0.00866361	0.0103629	0.0238889	0.164261	0.172191	0.0120842	0.0466503	0.573335	0.0245439	0.0104036	1.21513	0.0126384	0.0151473	0.014878	0.0118346
340	0.017795	0.0139547	0.0135214	0.0133057	0.0132846	0.0441531	0.083142	0.0143828	0.0340415	0.580044	0.0445177	0.0411244	0.963054	0.0275542	0.0269276	0.0102257	0.0100807
259	0.0137115	0.0107183	0.012708	0.0141801	0.0109027	0.0783326	0.199442	#N/A	0.043738	0.973641	0.043943	0.0358836	1.52979	0.0223867	0.0136072	0.0158392	0.00967676
330	0.0547099	0.0175264	0.0126845	0.0243441	0.00892056	0.0163987	0.0207998	0.00979061	0.00842756	0.126991	0.0394554	0.159317	0.496131	0.0172452	0.0238934	0.0221159	0.00921753
266	0.00739182	0.0160706	0.00602786	0.00592846	0.0115247	0.00926508	0.0780568	0.0146683	0.0276914	0.544104	0.0477684	0.0270336	0.985271	0.0177856	0.0175126	0.00941673	0.00904508
253	0.0962144	0.0131366	0.00680946	0.0329621	0.011063	0.0226828	0.0340173	0.0045612	0.00633538	0.2014	0.0969502	0.197	0.575467	0.0395524	0.0307669	0.0339682	0.00847303

## Sheet: ST3
Supplementary Table 3 Details of GO annotation of genes above the threshold line associated with nonacosane.
ONTOLOGY	ID	Description	GeneRatio	BgRatio	pvalue	p.adjust	qvalue	geneID	Count
BP	GO:0007167	enzyme linked receptor protein signaling pathway	12/456	130/20876	2.8714e-05	0.0167018	0.0143534	NA/SIRK1/EFR/NA/NA/NA/NA/NA/SKM2/NA/NA/NA	12
BP	GO:0007169	transmembrane receptor protein tyrosine kinase signaling pathway	12/456	130/20876	2.8714e-05	0.0167018	0.0143534	NA/SIRK1/EFR/NA/NA/NA/NA/NA/SKM2/NA/NA/NA	12
BP	GO:0007166	cell surface receptor signaling pathway	12/456	134/20876	3.88114e-05	0.0167018	0.0143534	NA/SIRK1/EFR/NA/NA/NA/NA/NA/SKM2/NA/NA/NA	12
BP	GO:0090626	plant epidermis morphogenesis	17/456	298/20876	0.000323512	0.104414	0.0897321	ETG1/ATGER3/AtTIR1/NA/NA/CYCD3/TOR/ATMYA2/NA/ATGSL08/SKM2/AtLSM8/NA/GL3/ATATM/AtEDT1/AGO1	17
BP	GO:0048443	stamen development	12/456	177/20876	0.00053587	0.115301	0.099089	AtTIR1/NA/NA/ATMCB1/ANAC043/AGL11/CYP94B3/SKM2/AGL2/AGL4/AtLSM8/ATMYB35	12
BP	GO:0048466	androecium development	12/456	177/20876	0.00053587	0.115301	0.099089	AtTIR1/NA/NA/ATMCB1/ANAC043/AGL11/CYP94B3/SKM2/AGL2/AGL4/AtLSM8/ATMYB35	12
BP	GO:0009886	post-embryonic animal morphogenesis	4/456	22/20876	0.00120252	0.18745	0.161092	AGL11/AGL2/AGL4/NA	4
BP	GO:0002238	response to molecule of fungal origin	5/456	38/20876	0.00134768	0.18745	0.161092	NA/NA/RD2/LAG1/NA	5
BP	GO:0000819	sister chromatid segregation	10/456	148/20876	0.00156568	0.18745	0.161092	BUBR1/ETG1/TOR/ATATR/ATGSL08/ATXRCC3/NA/ATATM/NA/AGO1	10
BP	GO:0071669	plant-type cell wall organization or biogenesis	21/456	481/20876	0.00221178	0.18745	0.161092	NA/SIRK1/ATFLA11/NA/JK218/RD21B/ARS27A/NA/AtGRP4/NA/ANAC043/ATRGP1/AGL11/AT-EXP1/AGL2/AGL4/ATCHX15/ROH1/COBL4/ATGH9A1/NA	21
BP	GO:0044270	cellular nitrogen compound catabolic process	21/456	488/20876	0.00262319	0.18745	0.161092	RL2/NA/NA/SUA/ATBPM2/ATVDAC2/ATMCB1/NA/NA/TUB6/SCO4/CHC1/pat1/NA/ATMKK9/NA/CYN/NA/CID1/ATGH9A1/ACD1	21
BP	GO:0009734	auxin-activated signaling pathway	6/456	64/20876	0.00270404	0.18745	0.161092	ARAC1/FKD1/AtTIR1/NA/AtELP3/ATGH9A1	6
BP	GO:0098813	nuclear chromosome segregation	11/456	189/20876	0.00303625	0.18745	0.161092	BUBR1/ETG1/AtRFC1/TOR/ATATR/ATGSL08/ATXRCC3/NA/ATATM/NA/AGO1	11
BP	GO:0072522	purine-containing compound biosynthetic process	14/456	279/20876	0.00347809	0.18745	0.161092	ASE2/ATVDAC2/ADSS/ATMCB1/ADK1/NA/TUB6/ATHAL3/NA/NA/NA/CID1/ATGH9A1/ACD1	14
BP	GO:0034655	nucleobase-containing compound catabolic process	16/456	341/20876	0.00359351	0.18745	0.161092	RL2/NA/NA/SUA/ATBPM2/ATVDAC2/ATMCB1/NA/TUB6/CHC1/NA/NA/NA/CID1/ATGH9A1/ACD1	16
BP	GO:0007059	chromosome segregation	11/456	194/20876	0.00370394	0.18745	0.161092	BUBR1/ETG1/AtRFC1/TOR/ATATR/ATGSL08/ATXRCC3/NA/ATATM/NA/AGO1	11
BP	GO:0032880	regulation of protein localization	5/456	48/20876	0.00384726	0.18745	0.161092	EID1/CDPK6/CID1/ATGH9A1/ACD1	5
BP	GO:0042138	meiotic DNA double-strand break formation	7/456	92/20876	0.00402955	0.18745	0.161092	TOR/ATATR/ATGSL08/ATXRCC3/NA/ATATM/NA	7
BP	GO:0007062	sister chromatid cohesion	9/456	142/20876	0.0040552	0.18745	0.161092	ETG1/TOR/ATATR/ATGSL08/ATXRCC3/NA/ATATM/NA/AGO1	9
BP	GO:0015698	inorganic anion transport	13/456	256/20876	0.00432608	0.18745	0.161092	LBD38/NA/NA/AST68/NA/NA/ATSPX1/AtPHF1/AAE3/ATHNIR/UGT72E3/NA/WDL3	13
BP	GO:0006089	lactate metabolic process	7/456	95/20876	0.00480839	0.18745	0.161092	HCC1/AtCCME/NA/ABCF4/NA/NA/IMPL1	7
BP	GO:0019243	methylglyoxal catabolic process to D-lactate via S-lactoyl-glutathione	7/456	95/20876	0.00480839	0.18745	0.161092	HCC1/AtCCME/NA/ABCF4/NA/NA/IMPL1	7
BP	GO:0061727	methylglyoxal catabolic process to lactate	7/456	95/20876	0.00480839	0.18745	0.161092	HCC1/AtCCME/NA/ABCF4/NA/NA/IMPL1	7
BP	GO:0006721	terpenoid metabolic process	14/456	290/20876	0.00488413	0.18745	0.161092	ATFD3/AAO3/NA/CAS1/ATSYTE/NA/ATTPS21/DRY2/ATGA2OX2/ATFRO8/ATCCD7/ATSIG6/AtMYB62/AtMYB4R1	14
BP	GO:0019359	nicotinamide nucleotide biosynthetic process	11/456	202/20876	0.00501166	0.18745	0.161092	ATVDAC2/ATMCB1/NA/TUB6/OLD5/NA/NA/NA/CID1/ATGH9A1/ACD1	11
BP	GO:0009438	methylglyoxal metabolic process	7/456	96/20876	0.00509163	0.18745	0.161092	HCC1/AtCCME/NA/ABCF4/NA/NA/IMPL1	7
BP	GO:0042182	ketone catabolic process	7/456	96/20876	0.00509163	0.18745	0.161092	HCC1/AtCCME/NA/ABCF4/NA/NA/IMPL1	7
BP	GO:0051596	methylglyoxal catabolic process	7/456	96/20876	0.00509163	0.18745	0.161092	HCC1/AtCCME/NA/ABCF4/NA/NA/IMPL1	7
BP	GO:0071365	cellular response to auxin stimulus	6/456	73/20876	0.0052124	0.18745	0.161092	ARAC1/FKD1/AtTIR1/NA/AtELP3/ATGH9A1	6
BP	GO:0046185	aldehyde catabolic process	7/456	97/20876	0.00538723	0.18745	0.161092	HCC1/AtCCME/NA/ABCF4/NA/NA/IMPL1	7
BP	GO:0010200	response to chitin	18/456	421/20876	0.00548794	0.18745	0.161092	NA/ATWRKY53/NA/NA/EFR/NA/ABCG40/ATMLO2/CYP94B3/ATMKK9/ATCNGC20/NA/OPCL1/BRH1/NA/SARD1/NA/NA	18
BP	GO:0019439	aromatic compound catabolic process	20/456	488/20876	0.0056033	0.18745	0.161092	RL2/NA/NA/SUA/ATBPM2/ATVDAC2/ATMCB1/NA/NA/TUB6/SCO4/CHC1/pat1/NA/ATMKK9/NA/NA/CID1/ATGH9A1/ACD1	20
BP	GO:0015718	monocarboxylic acid transport	3/456	17/20876	0.00560517	0.18745	0.161092	AtGABP/NA/ABCG40	3
BP	GO:0019363	pyridine nucleotide biosynthetic process	11/456	206/20876	0.00579005	0.18745	0.161092	ATVDAC2/ATMCB1/NA/TUB6/OLD5/NA/NA/NA/CID1/ATGH9A1/ACD1	11
BP	GO:0034404	nucleobase-containing small molecule biosynthetic process	11/456	206/20876	0.00579005	0.18745	0.161092	ATVDAC2/ATMCB1/ADK1/NA/TUB6/NA/NA/NA/CID1/ATGH9A1/ACD1	11
BP	GO:0046700	heterocycle catabolic process	20/456	490/20876	0.00585429	0.18745	0.161092	RL2/NA/NA/SUA/ATBPM2/ATVDAC2/ATMCB1/NA/NA/TUB6/SCO4/CHC1/pat1/NA/ATMKK9/NA/NA/CID1/ATGH9A1/ACD1	20
BP	GO:0006534	cysteine metabolic process	11/456	207/20876	0.00599879	0.18745	0.161092	NA/AST68/NA/ACBP/ATHNIR/ADK1/TUB6/ATMKK9/CAB4/ATGH9A1/ACD1	11
BP	GO:0010090	trichome morphogenesis	9/456	152/20876	0.00630095	0.18745	0.161092	ETG1/TOR/ATMYA2/ATGSL08/NA/GL3/ATATM/AtEDT1/AGO1	9
BP	GO:0009152	purine ribonucleotide biosynthetic process	12/456	239/20876	0.00654085	0.18745	0.161092	ATVDAC2/ADSS/ATMCB1/NA/TUB6/ATHAL3/NA/NA/NA/CID1/ATGH9A1/ACD1	12
BP	GO:1901361	organic cyclic compound catabolic process	20/456	496/20876	0.00666322	0.18745	0.161092	RL2/NA/NA/SUA/ATBPM2/ATVDAC2/ATMCB1/NA/NA/TUB6/SCO4/CHC1/pat1/NA/ATMKK9/NA/NA/CID1/ATGH9A1/ACD1	20
BP	GO:0006164	purine nucleotide biosynthetic process	13/456	270/20876	0.00669584	0.18745	0.161092	ASE2/ATVDAC2/ADSS/ATMCB1/NA/TUB6/ATHAL3/NA/NA/NA/CID1/ATGH9A1/ACD1	13
BP	GO:0002237	response to molecule of bacterial origin	7/456	101/20876	0.0066997	0.18745	0.161092	NA/AtTIR1/NA/NA/SKM2/AtLSM8/SARD1	7
BP	GO:0032879	regulation of localization	11/456	213/20876	0.00737845	0.18745	0.161092	AtPHF1/EFR/JK218/EID1/CDPK6/LHT1/CIPK9/ATGDU3/CID1/ATGH9A1/ACD1	11
BP	GO:0042592	homeostatic process	19/456	468/20876	0.00752432	0.18745	0.161092	NA/NA/AST68/HCC2/ATGER3/CBSX1/AtTic21/ATATR/BAS1/UGT72E3/ATGSL08/NA/ATCHX15/BRH1/CIPK9/WDL3/ATATM/CAB4/BTS	19
BP	GO:0071478	cellular response to radiation	6/456	79/20876	0.00763405	0.18745	0.161092	NA/SRR1/JK218/EID1/ATHB-2/ATSIG6	6
BP	GO:0071482	cellular response to light stimulus	6/456	79/20876	0.00763405	0.18745	0.161092	NA/SRR1/JK218/EID1/ATHB-2/ATSIG6	6
BP	GO:0072525	pyridine-containing compound biosynthetic process	11/456	215/20876	0.00788952	0.18745	0.161092	ATVDAC2/ATMCB1/NA/TUB6/OLD5/NA/NA/NA/CID1/ATGH9A1/ACD1	11
BP	GO:0010016	shoot system morphogenesis	19/456	472/20876	0.0081994	0.18745	0.161092	ASE2/NA/PXY/ATGER3/NA/AtTIR1/NA/NA/CYCD3/TOR/ATHB-2/NA/AtELP3/TAR2/SKM2/AtLSM8/ATCCD7/ATSIG6/AGO1	19
BP	GO:0009646	response to absence of light	4/456	37/20876	0.00839402	0.18745	0.161092	NA/ACBP/NA/CID1	4
BP	GO:0009127	purine nucleoside monophosphate biosynthetic process	11/456	218/20876	0.00870728	0.18745	0.161092	ATVDAC2/ADSS/ATMCB1/NA/TUB6/NA/NA/NA/CID1/ATGH9A1/ACD1	11
BP	GO:0009168	purine ribonucleoside monophosphate biosynthetic process	11/456	218/20876	0.00870728	0.18745	0.161092	ATVDAC2/ADSS/ATMCB1/NA/TUB6/NA/NA/NA/CID1/ATGH9A1/ACD1	11
BP	GO:0010628	positive regulation of gene expression	19/456	476/20876	0.00892264	0.18745	0.161092	NA/ATWRKY53/NA/MORF9/NA/NA/HAT3.1/TOR/NA/ANAC043/AFC2/ATXRCC3/ATMKK9/ATSIG6/ATDCL2/DOF5.6/ATATM/ATMYB66/HYP7	19
BP	GO:0010243	response to organonitrogen compound	18/456	443/20876	0.00906549	0.18745	0.161092	NA/ATWRKY53/NA/NA/EFR/NA/ABCG40/ATMLO2/CYP94B3/ATMKK9/ATCNGC20/NA/OPCL1/BRH1/NA/SARD1/NA/NA	18
BP	GO:0010087	phloem or xylem histogenesis	7/456	107/20876	0.00909479	0.18745	0.161092	PXY/NA/TBL36/FKD1/TAR2/DOF5.6/COBL4	7
BP	GO:0009124	nucleoside monophosphate biosynthetic process	11/456	220/20876	0.0092879	0.18745	0.161092	ATVDAC2/ADSS/ATMCB1/NA/TUB6/NA/NA/NA/CID1/ATGH9A1/ACD1	11
BP	GO:0009156	ribonucleoside monophosphate biosynthetic process	11/456	220/20876	0.0092879	0.18745	0.161092	ATVDAC2/ADSS/ATMCB1/NA/TUB6/NA/NA/NA/CID1/ATGH9A1/ACD1	11
BP	GO:0010557	positive regulation of macromolecule biosynthetic process	19/456	479/20876	0.00949812	0.18745	0.161092	NA/ATWRKY53/NA/MORF9/NA/NA/HAT3.1/TOR/NA/ANAC043/AFC2/ATXRCC3/ATMKK9/ATSIG6/ATDCL2/DOF5.6/ATATM/ATMYB66/HYP7	19
BP	GO:0016126	sterol biosynthetic process	9/456	164/20876	0.010138	0.18745	0.161092	CAS1/ATSYTE/LAG1/DRY2/TUB6/CPI1/ATFRO8/SKM2/ATOMT1	9
BP	GO:0010073	meristem maintenance	13/456	285/20876	0.0102745	0.18745	0.161092	PXY/AP2/ATSPS4F/CYP40/CYCD3/TAR2/SKM2/KNAT6/ATKT2/ATDCL2/TRM4/AtMYB62/AGO1	13
BP	GO:0044550	secondary metabolite biosynthetic process	14/456	317/20876	0.0103238	0.18745	0.161092	NA/AST68/ATMYB123/CER26/AKN1/ATMYB4/ANAC043/NA/ATFRO8/CYP84A1/ATMKK9/ATOMT1/ACD1/NA	14
BP	GO:0031328	positive regulation of cellular biosynthetic process	19/456	486/20876	0.0109573	0.18745	0.161092	NA/ATWRKY53/NA/MORF9/NA/NA/HAT3.1/TOR/NA/ANAC043/AFC2/ATXRCC3/ATMKK9/ATSIG6/ATDCL2/DOF5.6/ATATM/ATMYB66/HYP7	19
BP	GO:0006096	glycolytic process	10/456	196/20876	0.0112328	0.18745	0.161092	ATVDAC2/ATMCB1/NA/TUB6/NA/NA/NA/CID1/ATGH9A1/ACD1	10
BP	GO:0006165	nucleoside diphosphate phosphorylation	10/456	196/20876	0.0112328	0.18745	0.161092	ATVDAC2/ATMCB1/NA/TUB6/NA/NA/NA/CID1/ATGH9A1/ACD1	10
BP	GO:0006757	ATP generation from ADP	10/456	196/20876	0.0112328	0.18745	0.161092	ATVDAC2/ATMCB1/NA/TUB6/NA/NA/NA/CID1/ATGH9A1/ACD1	10
BP	GO:0042866	pyruvate biosynthetic process	10/456	196/20876	0.0112328	0.18745	0.161092	ATVDAC2/ATMCB1/NA/TUB6/NA/NA/NA/CID1/ATGH9A1/ACD1	10
BP	GO:0046434	organophosphate catabolic process	11/456	227/20876	0.0115582	0.18745	0.161092	NA/ATVDAC2/ATMCB1/NA/TUB6/NA/NA/NA/CID1/ATGH9A1/ACD1	11
BP	GO:0046939	nucleotide phosphorylation	10/456	197/20876	0.0116111	0.18745	0.161092	ATVDAC2/ATMCB1/NA/TUB6/NA/NA/NA/CID1/ATGH9A1/ACD1	10
BP	GO:0007010	cytoskeleton organization	19/456	489/20876	0.011635	0.18745	0.161092	BUBR1/SIRK1/ARAC1/ILA/CYCD3/TOR/NA/ATMCB1/TUB6/CPI1/ATGSL08/NA/NA/AtPDC1/NA/ATVLN4/GPP2/ATGH9A1/AGO1	19
BP	GO:0005985	sucrose metabolic process	3/456	22/20876	0.011711	0.18745	0.161092	ATOST1/RS5/ATSUS6	3
BP	GO:0009135	purine nucleoside diphosphate metabolic process	10/456	198/20876	0.011999	0.18745	0.161092	ATVDAC2/ATMCB1/NA/TUB6/NA/NA/NA/CID1/ATGH9A1/ACD1	10
BP	GO:0009166	nucleotide catabolic process	10/456	198/20876	0.011999	0.18745	0.161092	ATVDAC2/ATMCB1/NA/TUB6/NA/NA/NA/CID1/ATGH9A1/ACD1	10
BP	GO:0009179	purine ribonucleoside diphosphate metabolic process	10/456	198/20876	0.011999	0.18745	0.161092	ATVDAC2/ATMCB1/NA/TUB6/NA/NA/NA/CID1/ATGH9A1/ACD1	10
BP	GO:0009185	ribonucleoside diphosphate metabolic process	10/456	198/20876	0.011999	0.18745	0.161092	ATVDAC2/ATMCB1/NA/TUB6/NA/NA/NA/CID1/ATGH9A1/ACD1	10
BP	GO:0046031	ADP metabolic process	10/456	198/20876	0.011999	0.18745	0.161092	ATVDAC2/ATMCB1/NA/TUB6/NA/NA/NA/CID1/ATGH9A1/ACD1	10
BP	GO:1901292	nucleoside phosphate catabolic process	10/456	198/20876	0.011999	0.18745	0.161092	ATVDAC2/ATMCB1/NA/TUB6/NA/NA/NA/CID1/ATGH9A1/ACD1	10
BP	GO:0009581	detection of external stimulus	4/456	41/20876	0.0120237	0.18745	0.161092	SRR1/EFR/EID1/SARD1	4
BP	GO:0019742	pentacyclic triterpenoid metabolic process	4/456	41/20876	0.0120237	0.18745	0.161092	CAS1/ATSYTE/DRY2/ATFRO8	4
BP	GO:0019745	pentacyclic triterpenoid biosynthetic process	4/456	41/20876	0.0120237	0.18745	0.161092	CAS1/ATSYTE/DRY2/ATFRO8	4
BP	GO:0010026	trichome differentiation	9/456	169/20876	0.0121735	0.18745	0.161092	ETG1/TOR/ATMYA2/ATGSL08/NA/GL3/ATATM/AtEDT1/AGO1	9
BP	GO:0072521	purine-containing compound metabolic process	16/456	390/20876	0.0123359	0.18745	0.161092	ASE2/ATVDAC2/ADSS/ATMCB1/ADK1/NA/TUB6/CPI1/ATHAL3/SKM2/NA/NA/NA/CID1/ATGH9A1/ACD1	16
BP	GO:0009733	response to auxin	17/456	424/20876	0.012438	0.18745	0.161092	ARAC1/AtEIN3/FKD1/AtTIR1/SAUR48/NA/GH3.1/SAUR20/SAUR4/ATMCB1/ABCG40/ATHB-2/BAS1/AtELP3/BT1/ATGH9A1/AGO1	17
BP	GO:0042545	cell wall modification	14/456	325/20876	0.0126216	0.18745	0.161092	NA/SIRK1/NA/ARS27A/NA/AtGRP4/NA/AGL11/ATGSL08/AT-EXP1/AGL2/AGL4/ATCHX15/ROH1	14
BP	GO:0007129	synapsis	6/456	88/20876	0.012651	0.18745	0.161092	ATATR/ATGSL08/ATXRCC3/NA/ATATM/NA	6
BP	GO:0045143	homologous chromosome segregation	6/456	88/20876	0.012651	0.18745	0.161092	ATATR/ATGSL08/ATXRCC3/NA/ATATM/NA	6
BP	GO:0009132	nucleoside diphosphate metabolic process	10/456	200/20876	0.0128041	0.18745	0.161092	ATVDAC2/ATMCB1/NA/TUB6/NA/NA/NA/CID1/ATGH9A1/ACD1	10
BP	GO:0009267	cellular response to starvation	13/456	294/20876	0.0130477	0.18745	0.161092	NA/NA/NA/ATSPX1/AtPHF1/AtTIR1/RD2/UGT72E3/CIPK9/WDL3/AtMYB62/CRK10/BTS	13
BP	GO:0006813	potassium ion transport	4/456	42/20876	0.0130655	0.18745	0.161092	ATCNGC1/NA/ATKT2/CIPK9	4
BP	GO:0016104	triterpenoid biosynthetic process	4/456	42/20876	0.0130655	0.18745	0.161092	CAS1/ATSYTE/DRY2/ATFRO8	4
BP	GO:0016106	sesquiterpenoid biosynthetic process	4/456	42/20876	0.0130655	0.18745	0.161092	ATFD3/AAO3/ATTPS21/AtMYB4R1	4
BP	GO:0016125	sterol metabolic process	9/456	171/20876	0.0130677	0.18745	0.161092	CAS1/ATSYTE/LAG1/DRY2/TUB6/CPI1/ATFRO8/SKM2/ATOMT1	9
BP	GO:0051173	positive regulation of nitrogen compound metabolic process	19/456	496/20876	0.0133466	0.189345	0.162722	NA/ATWRKY53/NA/MORF9/NA/NA/HAT3.1/TOR/NA/ANAC043/AFC2/ATXRCC3/ATMKK9/ATSIG6/ATDCL2/DOF5.6/ATATM/ATMYB66/HYP7	19
BP	GO:0009664	plant-type cell wall organization	15/456	361/20876	0.0135948	0.190771	0.163947	NA/SIRK1/NA/JK218/RD21B/ARS27A/NA/AtGRP4/NA/AGL11/AT-EXP1/AGL2/AGL4/ATCHX15/ROH1	15
BP	GO:0009741	response to brassinosteroid	7/456	116/20876	0.013786	0.191373	0.164464	CYCD3/GH3.1/YUC8/BAS1/BSK1/ASKTHETA/BRH1	7
BP	GO:0051606	detection of stimulus	8/456	144/20876	0.0139443	0.191379	0.164469	ATWRKY53/SRR1/EFR/EID1/ABCG40/ATMLO2/ATCNGC20/SARD1	8
BP	GO:0016114	terpenoid biosynthetic process	12/456	265/20876	0.0140829	0.191379	0.164469	ATFD3/AAO3/NA/CAS1/ATSYTE/NA/ATTPS21/DRY2/ATFRO8/ATSIG6/AtMYB62/AtMYB4R1	12
BP	GO:1905393	plant organ formation	11/456	235/20876	0.0146466	0.196208	0.16862	BUBR1/PXY/AP2/AtTIR1/HEN4/ATMCB1/AtELP3/AGL2/NA/ATCCD7/NA	11
BP	GO:0070192	chromosome organization involved in meiotic cell cycle	6/456	91/20876	0.0147422	0.196208	0.16862	ATATR/ATGSL08/ATXRCC3/NA/ATATM/NA	6
BP	GO:0019344	cysteine biosynthetic process	10/456	205/20876	0.0149943	0.197526	0.169752	NA/AST68/NA/ACBP/ATHNIR/ADK1/TUB6/ATMKK9/CAB4/ATGH9A1	10
BP	GO:0006163	purine nucleotide metabolic process	15/456	366/20876	0.0152235	0.197748	0.169943	ASE2/ATVDAC2/ADSS/ATMCB1/NA/TUB6/CPI1/ATHAL3/SKM2/NA/NA/NA/CID1/ATGH9A1/ACD1	15
BP	GO:0006722	triterpenoid metabolic process	4/456	44/20876	0.0153174	0.197748	0.169943	CAS1/ATSYTE/DRY2/ATFRO8	4
BP	GO:0042594	response to starvation	13/456	302/20876	0.0159676	0.20188	0.173494	NA/NA/NA/ATSPX1/AtPHF1/AtTIR1/RD2/UGT72E3/CIPK9/WDL3/AtMYB62/CRK10/BTS	13
BP	GO:0009126	purine nucleoside monophosphate metabolic process	11/456	239/20876	0.0164064	0.20188	0.173494	ATVDAC2/ADSS/ATMCB1/NA/TUB6/NA/NA/NA/CID1/ATGH9A1/ACD1	11
BP	GO:0009167	purine ribonucleoside monophosphate metabolic process	11/456	239/20876	0.0164064	0.20188	0.173494	ATVDAC2/ADSS/ATMCB1/NA/TUB6/NA/NA/NA/CID1/ATGH9A1/ACD1	11
BP	GO:0009150	purine ribonucleotide metabolic process	14/456	337/20876	0.0167901	0.20188	0.173494	ATVDAC2/ADSS/ATMCB1/NA/TUB6/CPI1/ATHAL3/SKM2/NA/NA/NA/CID1/ATGH9A1/ACD1	14
BP	GO:0010103	stomatal complex morphogenesis	8/456	149/20876	0.0168124	0.20188	0.173494	ATGER3/AtTIR1/NA/NA/CYCD3/NA/SKM2/AtLSM8	8
BP	GO:0009070	serine family amino acid biosynthetic process	10/456	209/20876	0.0169384	0.20188	0.173494	NA/AST68/NA/ACBP/ATHNIR/ADK1/TUB6/ATMKK9/CAB4/ATGH9A1	10
BP	GO:0007131	reciprocal meiotic recombination	8/456	150/20876	0.0174334	0.20188	0.173494	AtRFC1/TOR/ATATR/ATGSL08/ATXRCC3/NA/ATATM/NA	8
BP	GO:0035825	homologous recombination	8/456	150/20876	0.0174334	0.20188	0.173494	AtRFC1/TOR/ATATR/ATGSL08/ATXRCC3/NA/ATATM/NA	8
BP	GO:0006754	ATP biosynthetic process	10/456	210/20876	0.0174523	0.20188	0.173494	ATVDAC2/ATMCB1/NA/TUB6/NA/NA/NA/CID1/ATGH9A1/ACD1	10
BP	GO:0009201	ribonucleoside triphosphate biosynthetic process	10/456	210/20876	0.0174523	0.20188	0.173494	ATVDAC2/ATMCB1/NA/TUB6/NA/NA/NA/CID1/ATGH9A1/ACD1	10
BP	GO:0009206	purine ribonucleoside triphosphate biosynthetic process	10/456	210/20876	0.0174523	0.20188	0.173494	ATVDAC2/ATMCB1/NA/TUB6/NA/NA/NA/CID1/ATGH9A1/ACD1	10
BP	GO:0090305	nucleic acid phosphodiester bond hydrolysis	7/456	122/20876	0.017745	0.20188	0.173494	TOR/ATATR/ATGSL08/ATXRCC3/NA/ATATM/NA	7
BP	GO:0009123	nucleoside monophosphate metabolic process	11/456	242/20876	0.0178267	0.20188	0.173494	ATVDAC2/ADSS/ATMCB1/NA/TUB6/NA/NA/NA/CID1/ATGH9A1/ACD1	11
BP	GO:0009161	ribonucleoside monophosphate metabolic process	11/456	242/20876	0.0178267	0.20188	0.173494	ATVDAC2/ADSS/ATMCB1/NA/TUB6/NA/NA/NA/CID1/ATGH9A1/ACD1	11
BP	GO:0009145	purine nucleoside triphosphate biosynthetic process	10/456	212/20876	0.0185145	0.203526	0.174909	ATVDAC2/ATMCB1/NA/TUB6/NA/NA/NA/CID1/ATGH9A1/ACD1	10
BP	GO:0006817	phosphate ion transport	3/456	26/20876	0.0185435	0.203526	0.174909	NA/ATSPX1/AtPHF1	3
BP	GO:0007127	meiosis I	8/456	152/20876	0.0187246	0.203526	0.174909	AtRFC1/TOR/ATATR/ATGSL08/ATXRCC3/NA/ATATM/NA	8
BP	GO:0043687	post-translational protein modification	6/456	96/20876	0.0187415	0.203526	0.174909	HAT3.1/NA/ATXRCC3/ATDCL2/ATATM/HYP7	6
BP	GO:0008202	steroid metabolic process	11/456	244/20876	0.0188232	0.203526	0.174909	CAS1/ATSYTE/CYP714A1/LAG1/DRY2/TUB6/CPI1/BAS1/ATFRO8/SKM2/ATOMT1	11
BP	GO:0009142	nucleoside triphosphate biosynthetic process	10/456	213/20876	0.019063	0.203526	0.174909	ATVDAC2/ATMCB1/NA/TUB6/NA/NA/NA/CID1/ATGH9A1/ACD1	10
BP	GO:0010065	primary meristem tissue development	2/456	10/20876	0.0190763	0.203526	0.174909	PXY/DOF5.6	2
BP	GO:0048646	anatomical structure formation involved in morphogenesis	14/456	343/20876	0.0192333	0.203526	0.174909	BUBR1/PXY/RALFL34/AP2/AtTIR1/HEN4/ATMCB1/AtELP3/LOB/AT-EXP1/AGL2/NA/ATCCD7/NA	14
BP	GO:0061982	meiosis I cell cycle process	8/456	153/20876	0.0193952	0.203571	0.174947	AtRFC1/TOR/ATATR/ATGSL08/ATXRCC3/NA/ATATM/NA	8
BP	GO:0045132	meiotic chromosome segregation	8/456	154/20876	0.0200828	0.209088	0.179689	AtRFC1/TOR/ATATR/ATGSL08/ATXRCC3/NA/ATATM/NA	8
BP	GO:0031669	cellular response to nutrient levels	13/456	312/20876	0.0202877	0.209531	0.180069	NA/NA/NA/ATSPX1/AtPHF1/AtTIR1/RD2/UGT72E3/CIPK9/WDL3/AtMYB62/CRK10/BTS	13
BP	GO:0015849	organic acid transport	12/456	280/20876	0.0207387	0.210817	0.181174	AtGABP/AtPHF1/NA/NA/NA/ABCG40/ALMT9/NA/LHT1/ATGDU3/NA/YSL7	12
BP	GO:0046942	carboxylic acid transport	12/456	280/20876	0.0207387	0.210817	0.181174	AtGABP/AtPHF1/NA/NA/NA/ABCG40/ALMT9/NA/LHT1/ATGDU3/NA/YSL7	12
BP	GO:0031668	cellular response to extracellular stimulus	14/456	349/20876	0.0219368	0.215001	0.18477	NA/NA/NA/ATSPX1/AtPHF1/ATBPM2/AtTIR1/RD2/UGT72E3/CIPK9/WDL3/AtMYB62/CRK10/BTS	14
BP	GO:0006694	steroid biosynthetic process	10/456	218/20876	0.0219862	0.215001	0.18477	CAS1/ATSYTE/CYP714A1/LAG1/DRY2/TUB6/CPI1/ATFRO8/SKM2/ATOMT1	10
BP	GO:0045893	positive regulation of transcription, DNA-templated	17/456	453/20876	0.0221814	0.215001	0.18477	NA/ATWRKY53/NA/MORF9/NA/HAT3.1/TOR/NA/ANAC043/ATXRCC3/ATMKK9/ATSIG6/ATDCL2/DOF5.6/ATATM/ATMYB66/HYP7	17
BP	GO:0051254	positive regulation of RNA metabolic process	17/456	453/20876	0.0221814	0.215001	0.18477	NA/ATWRKY53/NA/MORF9/NA/HAT3.1/TOR/NA/ANAC043/ATXRCC3/ATMKK9/ATSIG6/ATDCL2/DOF5.6/ATATM/ATMYB66/HYP7	17
BP	GO:1902680	positive regulation of RNA biosynthetic process	17/456	453/20876	0.0221814	0.215001	0.18477	NA/ATWRKY53/NA/MORF9/NA/HAT3.1/TOR/NA/ANAC043/ATXRCC3/ATMKK9/ATSIG6/ATDCL2/DOF5.6/ATATM/ATMYB66/HYP7	17
BP	GO:1903508	positive regulation of nucleic acid-templated transcription	17/456	453/20876	0.0221814	0.215001	0.18477	NA/ATWRKY53/NA/MORF9/NA/HAT3.1/TOR/NA/ANAC043/ATXRCC3/ATMKK9/ATSIG6/ATDCL2/DOF5.6/ATATM/ATMYB66/HYP7	17
BP	GO:0071496	cellular response to external stimulus	14/456	350/20876	0.0224138	0.215001	0.18477	NA/NA/NA/ATSPX1/AtPHF1/ATBPM2/AtTIR1/RD2/UGT72E3/CIPK9/WDL3/AtMYB62/CRK10/BTS	14
BP	GO:0008652	cellular amino acid biosynthetic process	17/456	454/20876	0.0225988	0.215001	0.18477	NA/AAT/AST68/NA/ACBP/MORF9/ATHNIR/ADK1/TUB6/pat1/ATKT2/ATMKK9/HISN5A/AT-P5C1/CAB4/ATGH9A1/NA	17
BP	GO:0008300	isoprenoid catabolic process	2/456	11/20876	0.0229823	0.215001	0.18477	ATGA2OX2/ATCCD7	2
BP	GO:0015770	sucrose transport	2/456	11/20876	0.0229823	0.215001	0.18477	AtSWEET12/AtSWEET10	2
BP	GO:0016115	terpenoid catabolic process	2/456	11/20876	0.0229823	0.215001	0.18477	ATGA2OX2/ATCCD7	2
BP	GO:0010054	trichoblast differentiation	14/456	354/20876	0.0243998	0.226619	0.194755	JK218/TOR/ATMCB1/ATMYA2/TUB6/ATGSL08/CPC/MANIB/ATVLN4/ATMYB66/ATGH9A1/NA/AGO1/HYP7	14
BP	GO:0006714	sesquiterpenoid metabolic process	4/456	51/20876	0.025051	0.229418	0.19716	ATFD3/AAO3/ATTPS21/AtMYB4R1	4
BP	GO:0009069	serine family amino acid metabolic process	11/456	255/20876	0.0250565	0.229418	0.19716	NA/AST68/NA/ACBP/ATHNIR/ADK1/TUB6/ATMKK9/CAB4/ATGH9A1/ACD1	11
BP	GO:0048764	trichoblast maturation	13/456	323/20876	0.0259932	0.232427	0.199745	JK218/TOR/ATMCB1/ATMYA2/TUB6/ATGSL08/MANIB/ATVLN4/ATMYB66/ATGH9A1/NA/AGO1/HYP7	13
BP	GO:0048765	root hair cell differentiation	13/456	323/20876	0.0259932	0.232427	0.199745	JK218/TOR/ATMCB1/ATMYA2/TUB6/ATGSL08/MANIB/ATVLN4/ATMYB66/ATGH9A1/NA/AGO1/HYP7	13
BP	GO:0032504	multicellular organism reproduction	16/456	427/20876	0.0262857	0.232427	0.199745	NA/NA/HAT3.1/AKN1/TOR/ATATR/NA/TUB6/DAA1/ANAC043/ATGSL08/ATHDA6/NA/ATATM/NA/AGO1	16
BP	GO:0048469	cell maturation	13/456	324/20876	0.0265649	0.232427	0.199745	JK218/TOR/ATMCB1/ATMYA2/TUB6/ATGSL08/MANIB/ATVLN4/ATMYB66/ATGH9A1/NA/AGO1/HYP7	13
BP	GO:0009595	detection of biotic stimulus	6/456	104/20876	0.0265817	0.232427	0.199745	ATWRKY53/EFR/ABCG40/ATMLO2/ATCNGC20/SARD1	6
BP	GO:0043247	telomere maintenance in response to DNA damage	4/456	52/20876	0.0266853	0.232427	0.199745	ATATR/ATGSL08/NA/ATATM	4
BP	GO:0016036	cellular response to phosphate starvation	7/456	133/20876	0.0269657	0.232427	0.199745	NA/NA/ATSPX1/AtPHF1/AtTIR1/RD2/AtMYB62	7
BP	GO:0015766	disaccharide transport	2/456	12/20876	0.0271855	0.232427	0.199745	AtSWEET12/AtSWEET10	2
BP	GO:0015772	oligosaccharide transport	2/456	12/20876	0.0271855	0.232427	0.199745	AtSWEET12/AtSWEET10	2
BP	GO:0051304	chromosome separation	2/456	12/20876	0.0271855	0.232427	0.199745	BUBR1/AtRFC1	2
BP	GO:0010256	endomembrane system organization	9/456	195/20876	0.0279327	0.235443	0.202338	ACBP/ATMCB1/ATSYTA/TUB6/BGLU16/NA/CID1/ATGH9A1/NA	9
BP	GO:0006094	gluconeogenesis	8/456	164/20876	0.027936	0.235443	0.202338	ILA/ATMCB1/NA/TUB6/NA/AtPDC1/NA/ACD1	8
BP	GO:0045935	positive regulation of nucleobase-containing compound metabolic process	17/456	466/20876	0.0280854	0.235443	0.202338	NA/ATWRKY53/NA/MORF9/NA/HAT3.1/TOR/NA/ANAC043/ATXRCC3/ATMKK9/ATSIG6/ATDCL2/DOF5.6/ATATM/ATMYB66/HYP7	17
BP	GO:0000904	cell morphogenesis involved in differentiation	16/456	431/20876	0.0283087	0.235784	0.20263	ETG1/NA/TOR/ATMYA2/AGL11/ATGSL08/AGL2/AGL4/ATCHX15/NA/GL3/ROH1/ATATM/AtEDT1/AGO1/HYP7	16
BP	GO:0071214	cellular response to abiotic stimulus	8/456	165/20876	0.0288233	0.236877	0.20357	NA/SRR1/ATBPM2/JK218/RD2/EID1/ATHB-2/ATSIG6	8
BP	GO:0104004	cellular response to environmental stimulus	8/456	165/20876	0.0288233	0.236877	0.20357	NA/SRR1/ATBPM2/JK218/RD2/EID1/ATHB-2/ATSIG6	8
BP	GO:0042537	benzene-containing compound metabolic process	11/456	261/20876	0.0290289	0.236877	0.20357	NA/ATWRKY53/EFR/NA/AAE3/GDH2/ABCG40/NA/ATMLO2/ATCNGC20/SARD1	11
BP	GO:0009199	ribonucleoside triphosphate metabolic process	10/456	229/20876	0.0295408	0.236877	0.20357	ATVDAC2/ATMCB1/NA/TUB6/NA/NA/NA/CID1/ATGH9A1/ACD1	10
BP	GO:0009205	purine ribonucleoside triphosphate metabolic process	10/456	229/20876	0.0295408	0.236877	0.20357	ATVDAC2/ATMCB1/NA/TUB6/NA/NA/NA/CID1/ATGH9A1/ACD1	10
BP	GO:0046034	ATP metabolic process	10/456	229/20876	0.0295408	0.236877	0.20357	ATVDAC2/ATMCB1/NA/TUB6/NA/NA/NA/CID1/ATGH9A1/ACD1	10
BP	GO:0051603	proteolysis involved in cellular protein catabolic process	16/456	434/20876	0.0299003	0.237272	0.20391	AtTIR1/UBC28/ILA/EID1/ATMCB1/KAT2/NA/TUB6/UBC5/NA/AtPDC1/NA/MANIB/NA/ATVPS29/AMSH1	16
BP	GO:0046686	response to cadmium ion	17/456	470/20876	0.0301193	0.237272	0.20391	AAE3/GDH2/ATVDAC2/ADSS/ATMCB1/ADK1/NA/TUB6/CDPK6/NA/NA/NA/CID1/ALDH2/ATGH9A1/ACD1/EPR1	17
BP	GO:0032204	regulation of telomere maintenance	4/456	54/20876	0.0301415	0.237272	0.20391	ATATR/ATGSL08/NA/ATATM	4
BP	GO:0010053	root epidermal cell differentiation	14/456	365/20876	0.0305354	0.238414	0.204891	JK218/TOR/ATMCB1/ATMYA2/TUB6/ATGSL08/CPC/MANIB/ATVLN4/ATMYB66/ATGH9A1/NA/AGO1/HYP7	14
BP	GO:0019319	hexose biosynthetic process	8/456	167/20876	0.0306559	0.238414	0.204891	ILA/ATMCB1/NA/TUB6/NA/AtPDC1/NA/ACD1	8
BP	GO:0009144	purine nucleoside triphosphate metabolic process	10/456	231/20876	0.0310901	0.239574	0.205888	ATVDAC2/ATMCB1/NA/TUB6/NA/NA/NA/CID1/ATGH9A1/ACD1	10
BP	GO:0008283	cell proliferation	11/456	264/20876	0.0311762	0.239574	0.205888	BUBR1/ETG1/FKD1/CYCD3/HAT3.1/ATHB-2/CHC1/AtELP3/NA/DVL16/BIO1	11
BP	GO:0005986	sucrose biosynthetic process	2/456	13/20876	0.0316709	0.239908	0.206174	RS5/ATSUS6	2
BP	GO:0009141	nucleoside triphosphate metabolic process	10/456	232/20876	0.0318859	0.239908	0.206174	ATVDAC2/ATMCB1/NA/TUB6/NA/NA/NA/CID1/ATGH9A1/ACD1	10
BP	GO:0008544	epidermis development	3/456	32/20876	0.0321487	0.239908	0.206174	GL3/CPC/ATMYB66	3
BP	GO:0009913	epidermal cell differentiation	3/456	32/20876	0.0321487	0.239908	0.206174	GL3/CPC/ATMYB66	3
BP	GO:0030855	epithelial cell differentiation	3/456	32/20876	0.0321487	0.239908	0.206174	GL3/CPC/ATMYB66	3
BP	GO:0000956	nuclear-transcribed mRNA catabolic process	6/456	109/20876	0.0324466	0.240739	0.206889	RL2/NA/NA/SUA/ATBPM2/CHC1	6
BP	GO:0009735	response to cytokinin	11/456	266/20876	0.0326691	0.241005	0.207117	NA/ATGER3/NA/PAP85/AAE3/CYCD3/ATVDAC2/ATMCB1/ATHB-2/MANIB/ATGH9A1	11
BP	GO:0006974	cellular response to DNA damage stimulus	12/456	300/20876	0.0329283	0.241536	0.207574	NA/ETG1/UBC28/AtRFC1/ATMCB1/ATATR/CHC1/ATGSL08/ATXRCC3/NA/ATATM/NA	12
BP	GO:0031667	response to nutrient levels	13/456	335/20876	0.0334779	0.244181	0.209847	NA/NA/NA/ATSPX1/AtPHF1/AtTIR1/RD2/UGT72E3/CIPK9/WDL3/AtMYB62/CRK10/BTS	13
BP	GO:0015711	organic anion transport	12/456	302/20876	0.0343803	0.249354	0.214293	AtGABP/AtPHF1/NA/NA/NA/ABCG40/ALMT9/NA/LHT1/ATGDU3/NA/YSL7	12
BP	GO:0051052	regulation of DNA metabolic process	9/456	203/20876	0.0348208	0.251138	0.215826	BUBR1/ETG1/CYCD3/ATATR/ATGSL08/NA/NA/BIO1/ATATM	9
BP	GO:0044272	sulfur compound biosynthetic process	17/456	479/20876	0.0350932	0.251178	0.21586	NA/AST68/NA/ACBP/CER26/ATHNIR/AKN1/ADK1/TUB6/NA/ATFRO8/ATKT2/ATMKK9/BIO1/CAB4/ATGH9A1/ACD1	17
BP	GO:0006833	water transport	7/456	141/20876	0.0354259	0.251178	0.21586	NA/ATMCB1/TUB6/NA/CID1/ATGH9A1/NA	7
BP	GO:0042044	fluid transport	7/456	141/20876	0.0354259	0.251178	0.21586	NA/ATMCB1/TUB6/NA/CID1/ATGH9A1/NA	7
BP	GO:0009991	response to extracellular stimulus	14/456	373/20876	0.0356579	0.251178	0.21586	NA/NA/NA/ATSPX1/AtPHF1/ATBPM2/AtTIR1/RD2/UGT72E3/CIPK9/WDL3/AtMYB62/CRK10/BTS	14
BP	GO:0006312	mitotic recombination	4/456	57/20876	0.0357991	0.251178	0.21586	NA/ATXRCC3/NA/NA	4
BP	GO:0007602	phototransduction	2/456	14/20876	0.0364245	0.251465	0.216107	SRR1/EID1	2
BP	GO:0009585	red, far-red light phototransduction	2/456	14/20876	0.0364245	0.251465	0.216107	SRR1/EID1	2
BP	GO:0035265	organ growth	2/456	14/20876	0.0364245	0.251465	0.216107	BB/AtELP3	2
BP	GO:0090627	plant epidermal cell differentiation	14/456	375/20876	0.0370299	0.25276	0.217219	JK218/TOR/ATMCB1/ATMYA2/TUB6/ATGSL08/CPC/MANIB/ATVLN4/ATMYB66/ATGH9A1/NA/AGO1/HYP7	14
BP	GO:0010093	specification of floral organ identity	3/456	34/20876	0.0375748	0.25276	0.217219	AP2/HEN4/AGL2	3
BP	GO:0090701	specification of plant organ identity	3/456	34/20876	0.0375748	0.25276	0.217219	AP2/HEN4/AGL2	3
BP	GO:0006402	mRNA catabolic process	6/456	113/20876	0.0377006	0.25276	0.217219	RL2/NA/NA/SUA/ATBPM2/CHC1	6
BP	GO:0009850	auxin metabolic process	7/456	143/20876	0.0377867	0.25276	0.217219	AST68/YUC8/SCO4/TAR2/pat1/ATMKK9/AGO1	7
BP	GO:0033044	regulation of chromosome organization	7/456	143/20876	0.0377867	0.25276	0.217219	BUBR1/AtRFC1/TOR/ATATR/ATGSL08/NA/ATATM	7
BP	GO:0009108	coenzyme biosynthetic process	13/456	343/20876	0.0392605	0.259925	0.223377	ATVDAC2/ATMCB1/NA/TUB6/ATHAL3/OLD5/NA/NA/NA/BIO1/CID1/ATGH9A1/ACD1	13
BP	GO:0050801	ion homeostasis	13/456	343/20876	0.0392605	0.259925	0.223377	NA/NA/AST68/HCC2/ATGER3/AtTic21/UGT72E3/ATCHX15/BRH1/CIPK9/WDL3/CAB4/BTS	13
BP	GO:0097435	supramolecular fiber organization	10/456	241/20876	0.0397015	0.260868	0.224188	SIRK1/ARAC1/TOR/CPI1/ATGSL08/NA/ATVLN4/GPP2/ATGH9A1/AGO1	10
BP	GO:0048508	embryonic meristem development	4/456	59/20876	0.0398887	0.260868	0.224188	PXY/TOR/DOF5.6/AGO1	4
BP	GO:0060429	epithelium development	3/456	35/20876	0.0404519	0.260868	0.224188	GL3/CPC/ATMYB66	3
BP	GO:0009887	animal organ morphogenesis	6/456	115/20876	0.0405196	0.260868	0.224188	PXY/TOR/AtELP3/ATGSL08/ATATM/AGO1	6
BP	GO:0009072	aromatic amino acid family metabolic process	10/456	242/20876	0.0406444	0.260868	0.224188	NA/AAT/MORF9/AAE3/GDH2/SCO4/pat1/ATMKK9/HISN5A/NA	10
BP	GO:0010498	proteasomal protein catabolic process	9/456	209/20876	0.0406978	0.260868	0.224188	UBC28/ILA/ATMCB1/KAT2/TUB6/NA/AtPDC1/NA/MANIB	9
BP	GO:0007030	Golgi organization	8/456	177/20876	0.0410195	0.260868	0.224188	ACBP/ATMCB1/TUB6/BGLU16/NA/CID1/ATGH9A1/NA	8
BP	GO:0042180	cellular ketone metabolic process	8/456	177/20876	0.0410195	0.260868	0.224188	HCC1/AtCCME/NA/ABCF4/NA/NA/IMPL1/SARD1	8
BP	GO:0009583	detection of light stimulus	2/456	15/20876	0.0414323	0.261461	0.224697	SRR1/EID1	2
BP	GO:0043900	regulation of multi-organism process	7/456	146/20876	0.0415178	0.261461	0.224697	ATWRKY53/EFR/ABCG40/ATMLO2/AGL11/ATCNGC20/SARD1	7
BP	GO:1901607	alpha-amino acid biosynthetic process	14/456	382/20876	0.0421302	0.262234	0.225362	NA/AST68/NA/ACBP/ATHNIR/ADK1/TUB6/pat1/ATKT2/ATMKK9/HISN5A/AT-P5C1/CAB4/ATGH9A1	14
BP	GO:0007389	pattern specification process	13/456	347/20876	0.0424028	0.262234	0.225362	PXY/AP2/FKD1/HEN4/TOR/SCR/AtELP3/TAR2/KNAT6/AGL2/ATDCL2/AtMYB62/AGO1	13
BP	GO:0006301	postreplication repair	3/456	36/20876	0.043437	0.262234	0.225362	NA/ETG1/UBC28	3
BP	GO:0009688	abscisic acid biosynthetic process	3/456	36/20876	0.043437	0.262234	0.225362	ATFD3/AAO3/AtMYB4R1	3
BP	GO:0010193	response to ozone	3/456	36/20876	0.043437	0.262234	0.225362	ATWRKY53/ABCG40/ATGH9A1	3
BP	GO:0043289	apocarotenoid biosynthetic process	3/456	36/20876	0.043437	0.262234	0.225362	ATFD3/AAO3/AtMYB4R1	3
BP	GO:1902645	tertiary alcohol biosynthetic process	3/456	36/20876	0.043437	0.262234	0.225362	ATFD3/AAO3/AtMYB4R1	3
BP	GO:0009310	amine catabolic process	6/456	117/20876	0.0434687	0.262234	0.225362	GDH2/ATMYB4/SCO4/pat1/ATMKK9/ATOMT1	6
BP	GO:0042402	cellular biogenic amine catabolic process	6/456	117/20876	0.0434687	0.262234	0.225362	GDH2/ATMYB4/SCO4/pat1/ATMKK9/ATOMT1	6
BP	GO:0010015	root morphogenesis	16/456	458/20876	0.0450996	0.266031	0.228624	AtTIR1/JK218/TOR/ATMCB1/ATMYA2/TUB6/ATGSL08/TAR2/CPC/MANIB/ATVLN4/ATMYB66/ATGH9A1/NA/AGO1/HYP7	16
BP	GO:0016054	organic acid catabolic process	14/456	386/20876	0.0452585	0.266031	0.228624	RL2/AAE3/NA/UBC28/ATMCB1/KAT2/ATGA2OX2/SCO4/KNAT6/pat1/UGT89B1/ATMKK9/AT-P5C1/ACD1	14
BP	GO:0046395	carboxylic acid catabolic process	14/456	386/20876	0.0452585	0.266031	0.228624	RL2/AAE3/NA/UBC28/ATMCB1/KAT2/ATGA2OX2/SCO4/KNAT6/pat1/UGT89B1/ATMKK9/AT-P5C1/ACD1	14
BP	GO:0006888	ER to Golgi vesicle-mediated transport	5/456	89/20876	0.0454459	0.266031	0.228624	AtPHF1/NA/NA/NA/LHT1	5
BP	GO:0048285	organelle fission	11/456	281/20876	0.045511	0.266031	0.228624	BUBR1/AtRFC1/CYCD3/TOR/ATATR/ATGSL08/ATXRCC3/NA/ATATM/NA/ARC6H	11
BP	GO:0006310	DNA recombination	10/456	247/20876	0.0455894	0.266031	0.228624	NA/ETG1/AtRFC1/TOR/ATATR/ATGSL08/ATXRCC3/NA/ATATM/NA	10
BP	GO:0009411	response to UV	10/456	247/20876	0.0455894	0.266031	0.228624	NA/JK218/ATMYB4/TUB6/CHC1/AGL2/AGL4/CYP84A1/SDR1/ATGH9A1	10
BP	GO:1901659	glycosyl compound biosynthetic process	8/456	181/20876	0.0457466	0.266031	0.228624	NA/AST68/CER26/AKN1/ADK1/NA/ATFRO8/ACD1	8
BP	GO:0048878	chemical homeostasis	14/456	387/20876	0.0460654	0.266466	0.228998	NA/NA/AST68/HCC2/ATGER3/AtTic21/BAS1/UGT72E3/ATCHX15/BRH1/CIPK9/WDL3/CAB4/BTS	14
BP	GO:0017004	cytochrome complex assembly	2/456	16/20876	0.046681	0.266466	0.228998	HCC1/AtCCME	2
BP	GO:0042762	regulation of sulfur metabolic process	2/456	16/20876	0.046681	0.266466	0.228998	AKN1/OLD5	2
BP	GO:0006720	isoprenoid metabolic process	17/456	497/20876	0.046806	0.266466	0.228998	ATFD3/AAO3/NA/CAS1/NA/ATSYTE/NA/ATTPS21/DRY2/ATGA2OX2/ATFRO8/ATCCD7/NA/ATSIG6/AtMYB62/AtMYB4R1/ACD1	17
BP	GO:0043269	regulation of ion transport	7/456	150/20876	0.0468533	0.266466	0.228998	AtPHF1/EFR/JK218/CDPK6/LHT1/CIPK9/ATGDU3	7
BP	GO:0000280	nuclear division	10/456	249/20876	0.0476766	0.268389	0.230651	BUBR1/AtRFC1/CYCD3/TOR/ATATR/ATGSL08/ATXRCC3/NA/ATATM/NA	10
BP	GO:0009698	phenylpropanoid metabolic process	8/456	183/20876	0.0482386	0.268389	0.230651	ATMYB123/GDH2/ATMYB4/ANAC043/CYP84A1/OPCL1/ATOMT1/NA	8
BP	GO:0046364	monosaccharide biosynthetic process	8/456	183/20876	0.0482386	0.268389	0.230651	ILA/ATMCB1/NA/TUB6/NA/AtPDC1/NA/ACD1	8
BP	GO:0051258	protein polymerization	8/456	183/20876	0.0482386	0.268389	0.230651	SIRK1/TOR/CPI1/ATGSL08/AtNBR1/NA/GPP2/AGO1	8
BP	GO:0055080	cation homeostasis	12/456	319/20876	0.0486033	0.268389	0.230651	NA/AST68/HCC2/ATGER3/AtTic21/UGT72E3/ATCHX15/BRH1/CIPK9/WDL3/CAB4/BTS	12
BP	GO:0000723	telomere maintenance	4/456	63/20876	0.0488324	0.268389	0.230651	ATATR/ATGSL08/NA/ATATM	4
BP	GO:0032200	telomere organization	4/456	63/20876	0.0488324	0.268389	0.230651	ATATR/ATGSL08/NA/ATATM	4
BP	GO:0044257	cellular protein catabolic process	16/456	463/20876	0.0488547	0.268389	0.230651	AtTIR1/UBC28/ILA/EID1/ATMCB1/KAT2/NA/TUB6/UBC5/NA/AtPDC1/NA/MANIB/NA/ATVPS29/AMSH1	16
BP	GO:0006598	polyamine catabolic process	3/456	38/20876	0.0497267	0.270874	0.232787	GDH2/ATMYB4/ATOMT1	3
BP	GO:0046482	para-aminobenzoic acid metabolic process	3/456	38/20876	0.0497267	0.270874	0.232787	NA/AAE3/GDH2	3
BP	GO:0016071	mRNA metabolic process	13/456	356/20876	0.0501102	0.271816	0.233596	RL2/NA/NA/SUA/ATBPM2/NA/NA/HEN4/CHC1/AFC2/smB/ATDCL2/NA	13
BP	GO:0006417	regulation of translation	4/456	64/20876	0.0512271	0.274297	0.235728	PTB3/NA/NA/AFC2	4
BP	GO:0034248	regulation of cellular amide metabolic process	4/456	64/20876	0.0512271	0.274297	0.235728	PTB3/NA/NA/AFC2	4
BP	GO:0060249	anatomical structure homeostasis	4/456	64/20876	0.0512271	0.274297	0.235728	ATATR/ATGSL08/NA/ATATM	4
BP	GO:0051701	interaction with host	6/456	122/20876	0.0514173	0.274297	0.235728	SUA/ATSYTA/NA/ATGDU3/ATDCL2/AGO1	6
BP	GO:0048366	leaf development	15/456	430/20876	0.0517279	0.274818	0.236176	ATOST1/ASE2/NA/ATWRKY53/PID2/AtEIN3/NA/EID1/ATMCB1/ATMYA2/AtELP3/TAR2/ATSIG6/ALPHA/AGO1	15
BP	GO:0010212	response to ionizing radiation	5/456	93/20876	0.0531044	0.278702	0.239514	ATATR/ATGSL08/ATXRCC3/NA/ATATM	5
BP	GO:0016128	phytosteroid metabolic process	6/456	123/20876	0.0531067	0.278702	0.239514	CYP714A1/DRY2/TUB6/CPI1/BAS1/SKM2	6
BP	GO:0016131	brassinosteroid metabolic process	6/456	123/20876	0.0531067	0.278702	0.239514	CYP714A1/DRY2/TUB6/CPI1/BAS1/SKM2	6
BP	GO:0006270	DNA replication initiation	4/456	65/20876	0.0536851	0.280597	0.241142	BUBR1/ETG1/NA/BIO1	4
BP	GO:0006865	amino acid transport	10/456	255/20876	0.0543207	0.280997	0.241487	AtGABP/AtPHF1/NA/NA/NA/NA/LHT1/ATGDU3/NA/YSL7	10
BP	GO:0046189	phenol-containing compound biosynthetic process	9/456	221/20876	0.0543847	0.280997	0.241487	ATWRKY53/ATMYB123/EFR/NA/ABCG40/NA/ATMLO2/ATCNGC20/SARD1	9
BP	GO:0006401	RNA catabolic process	6/456	124/20876	0.0548294	0.280997	0.241487	RL2/NA/NA/SUA/ATBPM2/CHC1	6
BP	GO:0009851	auxin biosynthetic process	6/456	124/20876	0.0548294	0.280997	0.241487	AST68/YUC8/SCO4/TAR2/pat1/ATMKK9	6
BP	GO:0048767	root hair elongation	8/456	188/20876	0.05485	0.280997	0.241487	JK218/ATMCB1/ATMYA2/TUB6/MANIB/ATVLN4/ATGH9A1/NA	8
BP	GO:0009827	plant-type cell wall modification	9/456	222/20876	0.0556454	0.282827	0.243059	NA/NA/NA/AGL11/AT-EXP1/AGL2/AGL4/ATCHX15/ROH1	9
BP	GO:0010374	stomatal complex development	9/456	222/20876	0.0556454	0.282827	0.243059	ATGER3/AtTIR1/NA/NA/CYCD3/ATCYCD1;1/NA/SKM2/AtLSM8	9
BP	GO:0000724	double-strand break repair via homologous recombination	4/456	66/20876	0.056206	0.283445	0.24359	ETG1/ATXRCC3/NA/ATATM	4
BP	GO:0000725	recombinational repair	4/456	66/20876	0.056206	0.283445	0.24359	ETG1/ATXRCC3/NA/ATATM	4
BP	GO:0034250	positive regulation of cellular amide metabolic process	2/456	18/20876	0.0578502	0.289475	0.248772	NA/AFC2	2
BP	GO:0045727	positive regulation of translation	2/456	18/20876	0.0578502	0.289475	0.248772	NA/AFC2	2
BP	GO:0048509	regulation of meristem development	9/456	224/20876	0.0582232	0.290217	0.24941	PXY/ATSPS4F/CYCD3/PRP39/SKM2/ATKT2/BHLH161/TRM4/AtMYB62	9
BP	GO:0030163	protein catabolic process	16/456	475/20876	0.0587535	0.291734	0.250713	AtTIR1/UBC28/ILA/EID1/ATMCB1/KAT2/NA/TUB6/UBC5/NA/AtPDC1/NA/MANIB/NA/ATVPS29/AMSH1	16
BP	GO:0044070	regulation of anion transport	3/456	41/20876	0.0599394	0.29535	0.253821	EFR/CDPK6/ATGDU3	3
BP	GO:1903959	regulation of anion transmembrane transport	3/456	41/20876	0.0599394	0.29535	0.253821	EFR/CDPK6/ATGDU3	3
BP	GO:0098656	anion transmembrane transport	4/456	68/20876	0.0614356	0.301571	0.259168	EFR/PHT1;7/CDPK6/ATGDU3	4
BP	GO:0080167	response to karrikin	6/456	128/20876	0.0620554	0.303331	0.26068	NA/NA/COR27/LHT1/SDR1/CAB4	6
BP	GO:0009260	ribonucleotide biosynthetic process	13/456	369/20876	0.0628667	0.303331	0.26068	ATVDAC2/ADSS/ATMCB1/NA/TUB6/ATHAL3/NA/NA/NA/CID1/ATGH9A1/ACD1/NA	13
BP	GO:0046390	ribose phosphate biosynthetic process	13/456	369/20876	0.0628667	0.303331	0.26068	ATVDAC2/ADSS/ATMCB1/NA/TUB6/ATHAL3/NA/NA/NA/CID1/ATGH9A1/ACD1/NA	13
BP	GO:0010214	seed coat development	2/456	19/20876	0.0637462	0.303331	0.26068	AAE3/ROH1	2
BP	GO:0016032	viral process	2/456	19/20876	0.0637462	0.303331	0.26068	ATSYTA/ATGDU3	2
BP	GO:0016925	protein sumoylation	2/456	19/20876	0.0637462	0.303331	0.26068	NA/AT-SAE1-1	2
BP	GO:0042214	terpene metabolic process	2/456	19/20876	0.0637462	0.303331	0.26068	ATTPS21/ATCCD7	2
BP	GO:0000097	sulfur amino acid biosynthetic process	11/456	298/20876	0.0638121	0.303331	0.26068	NA/AST68/NA/ACBP/ATHNIR/ADK1/TUB6/ATKT2/ATMKK9/CAB4/ATGH9A1	11
BP	GO:0042743	hydrogen peroxide metabolic process	12/456	334/20876	0.0641253	0.303331	0.26068	ATOST1/ATWRKY53/EFR/CRK/ABCG40/ATMLO2/ATCNGC20/AtPDC1/CID1/SARD1/ATGH9A1/ACD1	12
BP	GO:0051240	positive regulation of multicellular organismal process	4/456	69/20876	0.0641435	0.303331	0.26068	AAE3/CIB1/TOR/CPC	4
BP	GO:0019375	galactolipid biosynthetic process	5/456	99/20876	0.0659139	0.310565	0.266897	NA/ATSPX1/ATSPS4F/RD2/ATSUS6	5
BP	GO:0010050	vegetative phase change	4/456	70/20876	0.0669131	0.312295	0.268384	SUA/CYP40/ATDCL2/AGO1	4
BP	GO:0009687	abscisic acid metabolic process	3/456	43/20876	0.0672487	0.312295	0.268384	ATFD3/AAO3/AtMYB4R1	3
BP	GO:0043288	apocarotenoid metabolic process	3/456	43/20876	0.0672487	0.312295	0.268384	ATFD3/AAO3/AtMYB4R1	3
BP	GO:1902644	tertiary alcohol metabolic process	3/456	43/20876	0.0672487	0.312295	0.268384	ATFD3/AAO3/AtMYB4R1	3
BP	GO:0000096	sulfur amino acid metabolic process	12/456	337/20876	0.0675807	0.312712	0.268742	NA/AST68/NA/ACBP/ATHNIR/ADK1/TUB6/ATKT2/ATMKK9/CAB4/ATGH9A1/ACD1	12
BP	GO:0140013	meiotic nuclear division	8/456	197/20876	0.0681475	0.313343	0.269284	AtRFC1/TOR/ATATR/ATGSL08/ATXRCC3/NA/ATATM/NA	8
BP	GO:0019374	galactolipid metabolic process	5/456	100/20876	0.0682025	0.313343	0.269284	NA/ATSPX1/ATSPS4F/RD2/ATSUS6	5
BP	GO:0033365	protein localization to organelle	16/456	486/20876	0.0689678	0.315735	0.27134	RL2/HCC1/ATSUN1/AtCCME/MORF9/UBC28/AtTic21/ATMCB1/SCR/AtLSM8/ATVAMP727/TFL-1/NA/ATVPS29/AMSH1/NA	16
BP	GO:0010017	red or far-red light signaling pathway	3/456	44/20876	0.0710486	0.324112	0.278539	SRR1/EID1/ATHB-2	3
BP	GO:0006643	membrane lipid metabolic process	7/456	166/20876	0.0724411	0.329024	0.28276	NA/ATSPX1/ATSPS4F/RD2/LAG1/LCBK2/ATSUS6	7
BP	GO:0042744	hydrogen peroxide catabolic process	4/456	72/20876	0.0726351	0.329024	0.28276	ATOST1/CID1/ATGH9A1/ACD1	4
BP	GO:0017001	antibiotic catabolic process	4/456	73/20876	0.0755866	0.338373	0.290794	ATOST1/CID1/ATGH9A1/ACD1	4
BP	GO:0051094	positive regulation of developmental process	4/456	73/20876	0.0755866	0.338373	0.290794	AAE3/CIB1/TOR/CPC	4
BP	GO:0055067	monovalent inorganic cation homeostasis	2/456	21/20876	0.0761035	0.338373	0.290794	ATCHX15/CIPK9	2
BP	GO:0071483	cellular response to blue light	2/456	21/20876	0.0761035	0.338373	0.290794	JK218/ATSIG6	2
BP	GO:0048513	animal organ development	7/456	168/20876	0.0761243	0.338373	0.290794	PXY/TOR/AtELP3/ATGSL08/KNAT6/ATATM/AGO1	7
BP	GO:0006090	pyruvate metabolic process	14/456	418/20876	0.0762715	0.338373	0.290794	CAS1/NA/ATVDAC2/ATMCB1/NA/TUB6/NA/NA/ATSIG6/NA/NA/CID1/ATGH9A1/ACD1	14
BP	GO:0009073	aromatic amino acid family biosynthetic process	5/456	104/20876	0.0777911	0.33966	0.291901	AAT/MORF9/pat1/HISN5A/NA	5
BP	GO:0010224	response to UV-B	5/456	104/20876	0.0777911	0.33966	0.291901	NA/ATMYB4/CHC1/CYP84A1/SDR1	5
BP	GO:0032268	regulation of cellular protein metabolic process	10/456	273/20876	0.0778062	0.33966	0.291901	NA/PTB3/NA/NA/AtRFC1/ATPEN2/ATCYCD1;1/AFC2/CURT1B/SARD1	10
BP	GO:0080147	root hair cell development	8/456	203/20876	0.0780243	0.33966	0.291901	JK218/ATMCB1/ATMYA2/TUB6/MANIB/ATVLN4/ATGH9A1/NA	8
BP	GO:0044403	symbiont process	6/456	136/20876	0.0781168	0.33966	0.291901	SUA/ATSYTA/NA/ATGDU3/ATDCL2/AGO1	6
BP	GO:0018958	phenol-containing compound metabolic process	9/456	238/20876	0.0784097	0.33966	0.291901	ATWRKY53/ATMYB123/EFR/NA/ABCG40/NA/ATMLO2/ATCNGC20/SARD1	9
BP	GO:0043090	amino acid import	4/456	74/20876	0.0785978	0.33966	0.291901	AtPHF1/NA/NA/LHT1	4
BP	GO:0042752	regulation of circadian rhythm	3/456	46/20876	0.0789296	0.33966	0.291901	SRR1/AtTIR1/EID1	3
BP	GO:0071489	cellular response to red or far red light	3/456	46/20876	0.0789296	0.33966	0.291901	SRR1/EID1/ATHB-2	3
BP	GO:0048193	Golgi vesicle transport	11/456	310/20876	0.0792731	0.340005	0.292197	AtPHF1/GDH2/NA/UBC28/ATPEN2/ATMYA2/NA/NA/LHT1/ATPDI2/ATGH9A1	11
BP	GO:0042546	cell wall biogenesis	12/456	347/20876	0.079966	0.341842	0.293775	I14H/ATFLA11/JK218/ANAC043/ATRGP1/NA/WDL3/NA/SIS3/COBL4/ATGH9A1/NA	12
BP	GO:0006302	double-strand break repair	5/456	105/20876	0.080296	0.342119	0.294014	ETG1/ATXRCC3/NA/ATATM/NA	5
BP	GO:2000377	regulation of reactive oxygen species metabolic process	8/456	205/20876	0.0814972	0.342409	0.294263	ATOST1/ATWRKY53/EFR/ABCG40/ATMLO2/ATCNGC20/AtPDC1/SARD1	8
BP	GO:0010332	response to gamma radiation	4/456	75/20876	0.0816679	0.342409	0.294263	ATATR/ATGSL08/NA/ATATM	4
BP	GO:0009832	plant-type cell wall biogenesis	7/456	171/20876	0.0818515	0.342409	0.294263	ATFLA11/JK218/ANAC043/ATRGP1/COBL4/ATGH9A1/NA	7
BP	GO:0010014	meristem initiation	7/456	171/20876	0.0818515	0.342409	0.294263	PXY/TOR/ATGSL08/KNAT6/ATDCL2/AtMYB62/AGO1	7
BP	GO:0010075	regulation of meristem growth	7/456	171/20876	0.0818515	0.342409	0.294263	PXY/ATSPS4F/CYCD3/SKM2/ATKT2/TRM4/AtMYB62	7
BP	GO:0006949	syncytium formation	2/456	22/20876	0.0825427	0.342409	0.294263	RALFL34/AT-EXP1	2
BP	GO:0010223	secondary shoot formation	2/456	22/20876	0.0825427	0.342409	0.294263	PXY/ATCCD7	2
BP	GO:0010346	shoot axis formation	2/456	22/20876	0.0825427	0.342409	0.294263	PXY/ATCCD7	2
BP	GO:0009060	aerobic respiration	3/456	47/20876	0.0830069	0.342409	0.294263	ATVDAC2/OLD5/NA	3
BP	GO:0015706	nitrate transport	8/456	206/20876	0.0832676	0.342409	0.294263	LBD38/NA/NA/AAE3/ATHNIR/UGT72E3/NA/WDL3	8
BP	GO:0016144	S-glycoside biosynthetic process	7/456	172/20876	0.0838144	0.342409	0.294263	NA/AST68/CER26/AKN1/NA/ATFRO8/ACD1	7
BP	GO:0019758	glycosinolate biosynthetic process	7/456	172/20876	0.0838144	0.342409	0.294263	NA/AST68/CER26/AKN1/NA/ATFRO8/ACD1	7
BP	GO:0019761	glucosinolate biosynthetic process	7/456	172/20876	0.0838144	0.342409	0.294263	NA/AST68/CER26/AKN1/NA/ATFRO8/ACD1	7
BP	GO:0006631	fatty acid metabolic process	14/456	425/20876	0.0845439	0.342409	0.294263	RL2/ATOST1/CAS1/ATMYB123/NA/UBC28/LAG1/ATMCB1/KAT2/CYP86A8/KNAT6/UGT89B1/NA/ALPHA	14
BP	GO:0009699	phenylpropanoid biosynthetic process	6/456	139/20876	0.0846899	0.342409	0.294263	ATMYB123/ATMYB4/ANAC043/CYP84A1/ATOMT1/NA	6
BP	GO:0044419	interspecies interaction between organisms	6/456	139/20876	0.0846899	0.342409	0.294263	SUA/ATSYTA/NA/ATGDU3/ATDCL2/AGO1	6
BP	GO:0003002	regionalization	9/456	242/20876	0.0848728	0.342409	0.294263	PXY/AP2/FKD1/HEN4/SCR/TAR2/AGL2/AtMYB62/AGO1	9
BP	GO:0009415	response to water	14/456	426/20876	0.0857705	0.344016	0.295644	ATOST1/MAPKKK19/XTH6/ATCYS6/ATERF-7/ATBPM2/RD2/DRY2/ABCG40/AtGRP4/GPDHC1/RS5/NA/CID1	14
BP	GO:0048449	floral organ formation	7/456	173/20876	0.0858042	0.344016	0.295644	BUBR1/AP2/HEN4/ATMCB1/AGL2/NA/NA	7
BP	GO:0051246	regulation of protein metabolic process	10/456	279/20876	0.0868464	0.347117	0.298309	NA/PTB3/NA/NA/AtRFC1/ATPEN2/ATCYCD1;1/AFC2/CURT1B/SARD1	10
BP	GO:0045595	regulation of cell differentiation	4/456	77/20876	0.0879829	0.350574	0.30128	TOR/ATGSL08/CPC/AGO1	4
BP	GO:0009697	salicylic acid biosynthetic process	8/456	209/20876	0.0887138	0.352399	0.302848	ATWRKY53/EFR/NA/ABCG40/NA/ATMLO2/ATCNGC20/SARD1	8
BP	GO:0009582	detection of abiotic stimulus	2/456	23/20876	0.0891417	0.353012	0.303376	SRR1/EID1	2
BP	GO:0009259	ribonucleotide metabolic process	15/456	467/20876	0.0895679	0.35302	0.303383	ATVDAC2/ADSS/ATMCB1/NA/TUB6/CPI1/ATHAL3/SKM2/NA/NA/NA/CID1/ATGH9A1/ACD1/NA	15
BP	GO:0051049	regulation of transport	7/456	175/20876	0.0898639	0.35302	0.303383	AtPHF1/EFR/JK218/CDPK6/LHT1/CIPK9/ATGDU3	7
BP	GO:0070838	divalent metal ion transport	8/456	210/20876	0.0905742	0.35302	0.303383	AST68/ACBP/ATGER3/ATCNGC1/BGLU16/BRH1/CAB4/NA	8
BP	GO:0009247	glycolipid biosynthetic process	5/456	109/20876	0.0907396	0.35302	0.303383	NA/ATSPX1/ATSPS4F/RD2/ATSUS6	5
BP	GO:0009684	indoleacetic acid biosynthetic process	5/456	109/20876	0.0907396	0.35302	0.303383	AST68/SCO4/TAR2/pat1/ATMKK9	5
BP	GO:0009165	nucleotide biosynthetic process	15/456	468/20876	0.0907845	0.35302	0.303383	ASE2/ATVDAC2/ADSS/ATMCB1/NA/TUB6/ATHAL3/OLD5/NA/NA/NA/CID1/ATGH9A1/ACD1/NA	15
BP	GO:1901293	nucleoside phosphate biosynthetic process	15/456	469/20876	0.0920116	0.356718	0.30656	ASE2/ATVDAC2/ADSS/ATMCB1/NA/TUB6/ATHAL3/OLD5/NA/NA/NA/CID1/ATGH9A1/ACD1/NA	15
BP	GO:0016999	antibiotic metabolic process	15/456	470/20876	0.0932491	0.359079	0.30859	ATOST1/ATWRKY53/EFR/NA/CRK/ABCG40/NA/ATMLO2/ATCNGC20/AtPDC1/CID1/SARD1/ATGH9A1/NA/ACD1	15
BP	GO:0044242	cellular lipid catabolic process	9/456	247/20876	0.0933876	0.359079	0.30859	RL2/NA/UBC28/ATMCB1/KAT2/ATGA2OX2/KNAT6/UGT89B1/ATCCD7	9
BP	GO:0009683	indoleacetic acid metabolic process	5/456	110/20876	0.0934552	0.359079	0.30859	AST68/SCO4/TAR2/pat1/ATMKK9	5
BP	GO:0072511	divalent inorganic cation transport	8/456	212/20876	0.0943623	0.361489	0.31066	AST68/ACBP/ATGER3/ATCNGC1/BGLU16/BRH1/CAB4/NA	8
BP	GO:0008299	isoprenoid biosynthetic process	15/456	472/20876	0.0957553	0.365176	0.313829	ATFD3/AAO3/NA/CAS1/NA/ATSYTE/NA/ATTPS21/DRY2/ATFRO8/NA/ATSIG6/AtMYB62/AtMYB4R1/ACD1	15
BP	GO:0001763	morphogenesis of a branching structure	2/456	24/20876	0.0958905	0.365176	0.313829	PXY/ATCCD7	2
BP	GO:0035266	meristem growth	7/456	179/20876	0.0983026	0.37143	0.319203	PXY/ATSPS4F/CYCD3/SKM2/ATKT2/TRM4/AtMYB62	7
BP	GO:0006972	hyperosmotic response	9/456	250/20876	0.0987281	0.37143	0.319203	MAPKKK19/ATCYS6/ATMCB1/ABCG40/TUB6/ATHAL3/NA/CID1/ATGH9A1	9
BP	GO:0035821	modification of morphology or physiology of other organism	5/456	112/20876	0.0990098	0.37143	0.319203	SUA/NA/ATGDU3/ATDCL2/AGO1	5
BP	GO:0044003	modification by symbiont of host morphology or physiology	5/456	112/20876	0.0990098	0.37143	0.319203	SUA/NA/ATGDU3/ATDCL2/AGO1	5
BP	GO:0051817	modification of morphology or physiology of other organism involved in symbiotic interaction	5/456	112/20876	0.0990098	0.37143	0.319203	SUA/NA/ATGDU3/ATDCL2/AGO1	5
BP	GO:0051338	regulation of transferase activity	3/456	51/20876	0.100182	0.37143	0.319203	ATPEN2/ATCYCD1;1/OLD5	3
BP	GO:0006066	alcohol metabolic process	7/456	180/20876	0.100478	0.37143	0.319203	ATFD3/AAO3/ACBP/NA/RS5/LCBK2/AtMYB4R1	7
BP	GO:0043473	pigmentation	5/456	113/20876	0.101848	0.37143	0.319203	JK218/TUB6/AGL2/AGL4/ATGH9A1	5
BP	GO:0043476	pigment accumulation	5/456	113/20876	0.101848	0.37143	0.319203	JK218/TUB6/AGL2/AGL4/ATGH9A1	5
BP	GO:0043478	pigment accumulation in response to UV light	5/456	113/20876	0.101848	0.37143	0.319203	JK218/TUB6/AGL2/AGL4/ATGH9A1	5
BP	GO:0043479	pigment accumulation in tissues in response to UV light	5/456	113/20876	0.101848	0.37143	0.319203	JK218/TUB6/AGL2/AGL4/ATGH9A1	5
BP	GO:0043480	pigment accumulation in tissues	5/456	113/20876	0.101848	0.37143	0.319203	JK218/TUB6/AGL2/AGL4/ATGH9A1	5
BP	GO:0043481	anthocyanin accumulation in tissues in response to UV light	5/456	113/20876	0.101848	0.37143	0.319203	JK218/TUB6/AGL2/AGL4/ATGH9A1	5
BP	GO:0048441	petal development	5/456	113/20876	0.101848	0.37143	0.319203	BUBR1/AGL11/AGL2/AGL4/NA	5
BP	GO:0048465	corolla development	5/456	113/20876	0.101848	0.37143	0.319203	BUBR1/AGL11/AGL2/AGL4/NA	5
BP	GO:0016042	lipid catabolic process	9/456	252/20876	0.102385	0.372154	0.319826	RL2/NA/UBC28/ATMCB1/KAT2/ATGA2OX2/KNAT6/UGT89B1/ATCCD7	9
BP	GO:0010091	trichome branching	2/456	25/20876	0.102779	0.372154	0.319826	GL3/AtEDT1	2
BP	GO:0048609	multicellular organismal reproductive process	13/456	401/20876	0.102912	0.372154	0.319826	NA/NA/HAT3.1/AKN1/TOR/NA/TUB6/DAA1/ANAC043/ATHDA6/NA/NA/AGO1	13
BP	GO:0046777	protein autophosphorylation	6/456	147/20876	0.103656	0.373799	0.321239	JK218/NA/CDPK6/AFC2/ATMKK9/ASKTHETA	6
BP	GO:0033043	regulation of organelle organization	9/456	253/20876	0.104241	0.374134	0.321527	BUBR1/AtRFC1/TOR/ATATR/ATGSL08/NA/NA/ATATM/AGO1	9
BP	GO:0009809	lignin biosynthetic process	3/456	52/20876	0.104682	0.374134	0.321527	ANAC043/CYP84A1/ATOMT1	3
BP	GO:0043248	proteasome assembly	7/456	182/20876	0.104908	0.374134	0.321527	UBC28/ATMCB1/KAT2/NA/MANIB/NA/ATVPS29	7
BP	GO:0051788	response to misfolded protein	7/456	182/20876	0.104908	0.374134	0.321527	UBC28/ATMCB1/KAT2/NA/MANIB/NA/ATVPS29	7
BP	GO:0006281	DNA repair	9/456	254/20876	0.106117	0.377404	0.324338	NA/ETG1/UBC28/ATATR/CHC1/ATXRCC3/NA/ATATM/NA	9
BP	GO:0006664	glycolipid metabolic process	5/456	115/20876	0.107645	0.381786	0.328104	NA/ATSPX1/ATSPS4F/RD2/ATSUS6	5
BP	GO:0009834	plant-type secondary cell wall biogenesis	3/456	53/20876	0.109259	0.38252	0.328734	ATFLA11/ANAC043/COBL4	3
BP	GO:0010119	regulation of stomatal movement	3/456	53/20876	0.109259	0.38252	0.328734	ATOST1/CDPK6/AT-EXP1	3
BP	GO:0048588	developmental cell growth	14/456	444/20876	0.109782	0.38252	0.328734	NA/JK218/ATMCB1/ATMYA2/TUB6/AGL11/AGL2/AGL4/ATCHX15/MANIB/ATVLN4/ROH1/ATGH9A1/NA	14
BP	GO:0009958	positive gravitropism	2/456	26/20876	0.109799	0.38252	0.328734	CPI1/TAR2	2
BP	GO:0009960	endosperm development	2/456	26/20876	0.109799	0.38252	0.328734	AGL62/TTL	2
BP	GO:0010305	leaf vascular tissue pattern formation	2/456	26/20876	0.109799	0.38252	0.328734	FKD1/AGO1	2
BP	GO:0006006	glucose metabolic process	9/456	256/20876	0.109926	0.38252	0.328734	ILA/ATMCB1/NA/TUB6/NA/AtPDC1/NA/NA/ACD1	9
BP	GO:0046467	membrane lipid biosynthetic process	6/456	150/20876	0.111295	0.385128	0.330976	NA/ATSPX1/ATSPS4F/RD2/LAG1/ATSUS6	6
BP	GO:0010089	xylem development	4/456	84/20876	0.111847	0.385128	0.330976	PXY/NA/TBL36/COBL4	4
BP	GO:0000165	MAPK cascade	8/456	221/20876	0.112507	0.385128	0.330976	NA/ATWRKY53/EFR/ATPEN2/ABCG40/ATMLO2/ATCNGC20/SARD1	8
BP	GO:0023014	signal transduction by protein phosphorylation	8/456	221/20876	0.112507	0.385128	0.330976	NA/ATWRKY53/EFR/ATPEN2/ABCG40/ATMLO2/ATCNGC20/SARD1	8
BP	GO:0009627	systemic acquired resistance	14/456	446/20876	0.112676	0.385128	0.330976	NA/NA/ATWRKY53/EFR/NA/NA/ILA/ABCG40/NA/ATMLO2/pat1/ATCNGC20/AtPDC1/SARD1	14
BP	GO:0055114	oxidation-reduction process	13/456	408/20876	0.113349	0.385128	0.330976	RL2/NDHF/NA/UBC28/ATVDAC2/ATMCB1/KAT2/NA/OLD5/SDR1/CURT1B/NA/NA	13
BP	GO:0006595	polyamine metabolic process	3/456	54/20876	0.113913	0.385128	0.330976	GDH2/ATMYB4/ATOMT1	3
BP	GO:0009805	coumarin biosynthetic process	3/456	54/20876	0.113913	0.385128	0.330976	ATMYB4/ATOMT1/NA	3
BP	GO:0010310	regulation of hydrogen peroxide metabolic process	7/456	186/20876	0.114078	0.385128	0.330976	ATWRKY53/EFR/ABCG40/ATMLO2/ATCNGC20/AtPDC1/SARD1	7
BP	GO:0009696	salicylic acid metabolic process	8/456	222/20876	0.114633	0.385128	0.330976	ATWRKY53/EFR/NA/ABCG40/NA/ATMLO2/ATCNGC20/SARD1	8
BP	GO:0006623	protein targeting to vacuole	5/456	118/20876	0.116636	0.385128	0.330976	ATMCB1/ATVAMP727/TFL-1/ATVPS29/AMSH1	5
BP	GO:0008154	actin polymerization or depolymerization	5/456	118/20876	0.116636	0.385128	0.330976	TOR/ATGSL08/NA/ATVLN4/AGO1	5
BP	GO:0016129	phytosteroid biosynthetic process	5/456	118/20876	0.116636	0.385128	0.330976	CYP714A1/DRY2/TUB6/CPI1/SKM2	5
BP	GO:0016132	brassinosteroid biosynthetic process	5/456	118/20876	0.116636	0.385128	0.330976	CYP714A1/DRY2/TUB6/CPI1/SKM2	5
BP	GO:0042127	regulation of cell proliferation	5/456	118/20876	0.116636	0.385128	0.330976	FKD1/CYCD3/HAT3.1/CHC1/DVL16	5
BP	GO:0072665	protein localization to vacuole	5/456	118/20876	0.116636	0.385128	0.330976	ATMCB1/ATVAMP727/TFL-1/ATVPS29/AMSH1	5
BP	GO:0072666	establishment of protein localization to vacuole	5/456	118/20876	0.116636	0.385128	0.330976	ATMCB1/ATVAMP727/TFL-1/ATVPS29/AMSH1	5
BP	GO:1903509	liposaccharide metabolic process	5/456	118/20876	0.116636	0.385128	0.330976	NA/ATSPX1/ATSPS4F/RD2/ATSUS6	5
BP	GO:0046496	nicotinamide nucleotide metabolic process	12/456	372/20876	0.116845	0.385128	0.330976	ATVDAC2/ATMCB1/NA/TUB6/OLD5/NA/CURT1B/NA/NA/CID1/ATGH9A1/ACD1	12
BP	GO:0015802	basic amino acid transport	2/456	27/20876	0.116941	0.385128	0.330976	AtPHF1/LHT1	2
BP	GO:0043455	regulation of secondary metabolic process	2/456	27/20876	0.116941	0.385128	0.330976	AKN1/ATMYB4	2
BP	GO:0009611	response to wounding	11/456	335/20876	0.118431	0.388746	0.334085	NA/ATMYB4/ATSYTA/KAT2/CYP94B3/ATMKK9/OPCL1/NA/CIPK9/ATOMT1/NA	11
BP	GO:0009804	coumarin metabolic process	3/456	55/20876	0.118641	0.388746	0.334085	ATMYB4/ATOMT1/NA	3
BP	GO:0072593	reactive oxygen species metabolic process	12/456	374/20876	0.120159	0.391836	0.33674	ATOST1/ATWRKY53/EFR/CRK/ABCG40/ATMLO2/ATCNGC20/AtPDC1/CID1/SARD1/ATGH9A1/ACD1	12
BP	GO:0016052	carbohydrate catabolic process	11/456	336/20876	0.120191	0.391836	0.33674	ATVDAC2/ATMCB1/NA/TUB6/NA/NA/NA/NA/CID1/ATGH9A1/ACD1	11
BP	GO:0007017	microtubule-based process	9/456	262/20876	0.121805	0.396097	0.340402	BUBR1/SIRK1/CYCD3/NA/TUB6/CPI1/NA/GPP2/ATGH9A1	9
BP	GO:0048653	anther development	4/456	87/20876	0.122866	0.398543	0.342504	ANAC043/CYP94B3/SKM2/ATMYB35	4
BP	GO:0042398	cellular modified amino acid biosynthetic process	3/456	56/20876	0.123441	0.398682	0.342624	GDH2/ATMYB4/ATOMT1	3
BP	GO:0019362	pyridine nucleotide metabolic process	12/456	376/20876	0.123527	0.398682	0.342624	ATVDAC2/ATMCB1/NA/TUB6/OLD5/NA/CURT1B/NA/NA/CID1/ATGH9A1/ACD1	12
BP	GO:0032270	positive regulation of cellular protein metabolic process	2/456	28/20876	0.124195	0.39984	0.343619	NA/AFC2	2
BP	GO:0042023	DNA endoreduplication	5/456	121/20876	0.125971	0.404549	0.347666	ETG1/UBC28/CYCD3/ATCYCD1;1/HYP7	5
BP	GO:0001708	cell fate specification	3/456	57/20876	0.12831	0.410126	0.352459	GL3/CPC/ATMYB66	3
BP	GO:0009855	determination of bilateral symmetry	5/456	122/20876	0.129157	0.410126	0.352459	PXY/KNAT6/ATDCL2/AtMYB62/AGO1	5
BP	GO:0044786	cell cycle DNA replication	5/456	122/20876	0.129157	0.410126	0.352459	ETG1/UBC28/CYCD3/ATCYCD1;1/HYP7	5
BP	GO:0046165	alcohol biosynthetic process	5/456	122/20876	0.129157	0.410126	0.352459	ATFD3/AAO3/ACBP/RS5/AtMYB4R1	5
BP	GO:0009414	response to water deprivation	13/456	418/20876	0.129296	0.410126	0.352459	ATOST1/MAPKKK19/XTH6/ATCYS6/ATERF-7/ATBPM2/RD2/DRY2/ABCG40/AtGRP4/RS5/NA/CID1	13
BP	GO:0006576	cellular biogenic amine metabolic process	6/456	157/20876	0.130193	0.410952	0.353168	GDH2/ATMYB4/SCO4/pat1/ATMKK9/ATOMT1	6
BP	GO:0007015	actin filament organization	6/456	157/20876	0.130193	0.410952	0.353168	ARAC1/TOR/ATGSL08/NA/ATVLN4/AGO1	6
BP	GO:0031324	negative regulation of cellular metabolic process	15/456	497/20876	0.130597	0.411223	0.353401	ATSPX1/SUA/ATERF-7/AtWRKY42/AtRFC1/ATPEN2/ATCYCD1;1/TOR/ATMYB4/ATHB-2/ATMYB86/NA/ATDCL2/AGO1/NA	15
BP	GO:0001676	long-chain fatty acid metabolic process	2/456	29/20876	0.131555	0.411228	0.353406	LAG1/ALPHA	2
BP	GO:0048506	regulation of timing of meristematic phase transition	2/456	29/20876	0.131555	0.411228	0.353406	PRP39/BHLH161	2
BP	GO:0048510	regulation of timing of transition from vegetative to reproductive phase	2/456	29/20876	0.131555	0.411228	0.353406	PRP39/BHLH161	2
BP	GO:0071396	cellular response to lipid	12/456	381/20876	0.132176	0.411813	0.353908	ATOST1/NA/ARAC1/MAPKKK19/NA/KAT2/YUC8/ABCG40/TUB6/CDPK6/BSK1/NA	12
BP	GO:0009799	specification of symmetry	5/456	123/20876	0.13238	0.411813	0.353908	PXY/KNAT6/ATDCL2/AtMYB62/AGO1	5
BP	GO:0006511	ubiquitin-dependent protein catabolic process	11/456	344/20876	0.134801	0.418012	0.359235	AtTIR1/UBC28/EID1/ATMCB1/KAT2/NA/UBC5/MANIB/NA/ATVPS29/AMSH1	11
BP	GO:0040008	regulation of growth	10/456	306/20876	0.13502	0.418012	0.359235	PXY/BB/UBC28/ATSPS4F/CYCD3/TOR/SKM2/ATKT2/TRM4/AtMYB62	10
BP	GO:0072524	pyridine-containing compound metabolic process	12/456	383/20876	0.135728	0.419198	0.360255	ATVDAC2/ATMCB1/NA/TUB6/OLD5/NA/CURT1B/NA/NA/CID1/ATGH9A1/ACD1	12
BP	GO:0048444	floral organ morphogenesis	8/456	232/20876	0.13706	0.422301	0.362922	BUBR1/AP2/HEN4/ATMCB1/AGL2/NA/NA/ATMYB35	8
BP	GO:0010608	posttranscriptional regulation of gene expression	9/456	270/20876	0.138676	0.425433	0.365613	PTB3/SUA/NA/NA/AFC2/ATHDA6/NA/ATDCL2/AGO1	9
BP	GO:0009694	jasmonic acid metabolic process	6/456	160/20876	0.138735	0.425433	0.365613	KAT2/ATGA2OX2/CYP94B3/OPCL1/NA/NA	6
BP	GO:0044036	cell wall macromolecule metabolic process	10/456	309/20876	0.141109	0.431124	0.370504	NA/I14H/TBL36/RD21B/NA/WDL3/NA/SIS3/COBL4/NA	10
BP	GO:0010167	response to nitrate	7/456	197/20876	0.141362	0.431124	0.370504	LBD38/NA/AAE3/ATHNIR/UGT72E3/NA/WDL3	7
BP	GO:0007155	cell adhesion	4/456	92/20876	0.142202	0.431124	0.370504	TOR/ATGSL08/NA/AGO1	4
BP	GO:0022610	biological adhesion	4/456	92/20876	0.142202	0.431124	0.370504	TOR/ATGSL08/NA/AGO1	4
BP	GO:0080129	proteasome core complex assembly	5/456	126/20876	0.142261	0.431124	0.370504	ATMCB1/KAT2/NA/NA/ATVPS29	5
BP	GO:0048232	male gamete generation	3/456	60/20876	0.143311	0.433291	0.372366	AKN1/DAA1/NA	3
BP	GO:0019941	modification-dependent protein catabolic process	11/456	349/20876	0.144398	0.434539	0.373439	AtTIR1/UBC28/EID1/ATMCB1/KAT2/NA/UBC5/MANIB/NA/ATVPS29/AMSH1	11
BP	GO:0043632	modification-dependent macromolecule catabolic process	11/456	349/20876	0.144398	0.434539	0.373439	AtTIR1/UBC28/EID1/ATMCB1/KAT2/NA/UBC5/MANIB/NA/ATVPS29/AMSH1	11
BP	GO:0015696	ammonium transport	2/456	31/20876	0.146557	0.43899	0.377264	AtPHF1/LHT1	2
BP	GO:0051247	positive regulation of protein metabolic process	2/456	31/20876	0.146557	0.43899	0.377264	NA/AFC2	2
BP	GO:0009685	gibberellin metabolic process	3/456	61/20876	0.148436	0.440425	0.378497	NA/ATGA2OX2/AtMYB62	3
BP	GO:0019953	sexual reproduction	10/456	313/20876	0.149447	0.440425	0.378497	NA/AP2/NA/HAT3.1/AKN1/NA/DAA1/AGL11/ATGSL08/NA	10
BP	GO:0009636	response to toxic substance	13/456	430/20876	0.150009	0.440425	0.378497	NA/ATWRKY53/ATWRKY7/HMA5/NA/ATP58IPK/MGT4/TOR/ATMCB1/KAT2/BT1/SIS3/NA	13
BP	GO:0006487	protein N-linked glycosylation	4/456	94/20876	0.150254	0.440425	0.378497	NA/AtEIN3/NA/ATPANK2	4
BP	GO:0033865	nucleoside bisphosphate metabolic process	4/456	94/20876	0.150254	0.440425	0.378497	TUB6/CPI1/ATHAL3/SKM2	4
BP	GO:0033875	ribonucleoside bisphosphate metabolic process	4/456	94/20876	0.150254	0.440425	0.378497	TUB6/CPI1/ATHAL3/SKM2	4
BP	GO:0034032	purine nucleoside bisphosphate metabolic process	4/456	94/20876	0.150254	0.440425	0.378497	TUB6/CPI1/ATHAL3/SKM2	4
BP	GO:0045892	negative regulation of transcription, DNA-templated	12/456	391/20876	0.150447	0.440425	0.378497	ATSPX1/SUA/ATERF-7/AtWRKY42/AtRFC1/ATMYB4/ATHB-2/ATMYB86/NA/ATDCL2/AGO1/NA	12
BP	GO:1902679	negative regulation of RNA biosynthetic process	12/456	391/20876	0.150447	0.440425	0.378497	ATSPX1/SUA/ATERF-7/AtWRKY42/AtRFC1/ATMYB4/ATHB-2/ATMYB86/NA/ATDCL2/AGO1/NA	12
BP	GO:1903507	negative regulation of nucleic acid-templated transcription	12/456	391/20876	0.150447	0.440425	0.378497	ATSPX1/SUA/ATERF-7/AtWRKY42/AtRFC1/ATMYB4/ATHB-2/ATMYB86/NA/ATDCL2/AGO1/NA	12
BP	GO:0007034	vacuolar transport	5/456	129/20876	0.152452	0.444851	0.382301	ATMCB1/ATVAMP727/TFL-1/ATVPS29/AMSH1	5
BP	GO:0006897	endocytosis	2/456	32/20876	0.154184	0.444851	0.382301	ATSYTA/CPI1	2
BP	GO:0008643	carbohydrate transport	2/456	32/20876	0.154184	0.444851	0.382301	AtSWEET12/AtSWEET10	2
BP	GO:0016197	endosomal transport	2/456	32/20876	0.154184	0.444851	0.382301	ATSYTA/ATVPS29	2
BP	GO:0016444	somatic cell DNA recombination	2/456	32/20876	0.154184	0.444851	0.382301	ETG1/NA	2
BP	GO:0098657	import into cell	2/456	32/20876	0.154184	0.444851	0.382301	ATSYTA/CPI1	2
BP	GO:0048638	regulation of developmental growth	9/456	277/20876	0.154371	0.444851	0.382301	PXY/BB/UBC28/ATSPS4F/CYCD3/SKM2/ATKT2/TRM4/AtMYB62	9
BP	GO:0006081	cellular aldehyde metabolic process	13/456	433/20876	0.155449	0.446767	0.383947	HCC1/CAS1/NA/AtCCME/NA/ABCF4/NA/NA/CURT1B/IMPL1/NA/ATSIG6/ACD1	13
BP	GO:0006397	mRNA processing	5/456	130/20876	0.155915	0.446767	0.383947	SUA/HEN4/AFC2/smB/ATDCL2	5
BP	GO:0009751	response to salicylic acid	14/456	473/20876	0.156074	0.446767	0.383947	ATWRKY53/AtEIN3/EFR/ATMYB4/ABCG40/NA/ATMLO2/BT1/ATCNGC20/AtPDC1/CPC/AtMYB62/SARD1/AtMYB6	14
BP	GO:0009739	response to gibberellin	6/456	166/20876	0.156574	0.447207	0.384326	NA/NA/TUB6/AT-EXP1/AtMYB6/NA	6
BP	GO:0009753	response to jasmonic acid	14/456	474/20876	0.157832	0.44839	0.385342	ATWRKY53/EFR/ATMYB4/ABCG40/ATGA2OX2/ATMLO2/CYP94B3/ATCNGC20/OPCL1/CPC/NA/NA/SARD1/AtMYB6	14
BP	GO:0019725	cellular homeostasis	10/456	317/20876	0.158031	0.44839	0.385342	NA/AST68/ATGER3/CBSX1/AtTic21/UGT72E3/BRH1/WDL3/CAB4/BTS	10
BP	GO:0044703	multi-organism reproductive process	10/456	317/20876	0.158031	0.44839	0.385342	NA/AP2/NA/HAT3.1/AKN1/NA/DAA1/AGL11/ATGSL08/NA	10
BP	GO:0009808	lignin metabolic process	3/456	63/20876	0.158859	0.449195	0.386034	ANAC043/CYP84A1/ATOMT1	3
BP	GO:0019318	hexose metabolic process	9/456	279/20876	0.15901	0.449195	0.386034	ILA/ATMCB1/NA/TUB6/NA/AtPDC1/NA/NA/ACD1	9
BP	GO:0044106	cellular amine metabolic process	6/456	167/20876	0.159642	0.449995	0.386721	GDH2/ATMYB4/SCO4/pat1/ATMKK9/ATOMT1	6
BP	GO:1901657	glycosyl compound metabolic process	8/456	242/20876	0.161524	0.451034	0.387615	NA/AST68/CER26/AKN1/ADK1/NA/ATFRO8/ACD1	8
BP	GO:0010359	regulation of anion channel activity	2/456	33/20876	0.161885	0.451034	0.387615	EFR/CDPK6	2
BP	GO:0046519	sphingoid metabolic process	2/456	33/20876	0.161885	0.451034	0.387615	LAG1/LCBK2	2
BP	GO:0051253	negative regulation of RNA metabolic process	12/456	397/20876	0.162014	0.451034	0.387615	ATSPX1/SUA/ATERF-7/AtWRKY42/AtRFC1/ATMYB4/ATHB-2/ATMYB86/NA/ATDCL2/AGO1/NA	12
BP	GO:0052545	callose localization	4/456	97/20876	0.162649	0.451034	0.387615	NA/NA/ATGSL08/ATSUS6	4
BP	GO:0016143	S-glycoside metabolic process	7/456	205/20876	0.163	0.451034	0.387615	NA/AST68/CER26/AKN1/NA/ATFRO8/ACD1	7
BP	GO:0019757	glycosinolate metabolic process	7/456	205/20876	0.163	0.451034	0.387615	NA/AST68/CER26/AKN1/NA/ATFRO8/ACD1	7
BP	GO:0019760	glucosinolate metabolic process	7/456	205/20876	0.163	0.451034	0.387615	NA/AST68/CER26/AKN1/NA/ATFRO8/ACD1	7
BP	GO:0072594	establishment of protein localization to organelle	14/456	477/20876	0.163169	0.451034	0.387615	RL2/HCC1/AtCCME/MORF9/UBC28/AtTic21/ATMCB1/AtLSM8/ATVAMP727/TFL-1/NA/ATVPS29/AMSH1/NA	14
BP	GO:0000226	microtubule cytoskeleton organization	8/456	243/20876	0.164077	0.451034	0.387615	BUBR1/SIRK1/CYCD3/NA/CPI1/NA/GPP2/ATGH9A1	8
BP	GO:0016101	diterpenoid metabolic process	3/456	64/20876	0.164152	0.451034	0.387615	NA/ATGA2OX2/AtMYB62	3
BP	GO:0051172	negative regulation of nitrogen compound metabolic process	14/456	478/20876	0.164969	0.451034	0.387615	ATSPX1/SUA/ATERF-7/AtWRKY42/AtRFC1/ATPEN2/ATCYCD1;1/ATMYB4/ATHB-2/ATMYB86/NA/ATDCL2/AGO1/NA	14
BP	GO:0007276	gamete generation	7/456	206/20876	0.165805	0.451034	0.387615	NA/NA/HAT3.1/AKN1/NA/DAA1/NA	7
BP	GO:0015672	monovalent inorganic cation transport	7/456	206/20876	0.165805	0.451034	0.387615	ATCNGC1/JK218/NA/ATKT2/ATCHX15/CIPK9/ATCHX4	7
BP	GO:0030036	actin cytoskeleton organization	6/456	169/20876	0.165854	0.451034	0.387615	ARAC1/TOR/ATGSL08/NA/ATVLN4/AGO1	6
BP	GO:0030003	cellular cation homeostasis	9/456	282/20876	0.166093	0.451034	0.387615	NA/AST68/ATGER3/AtTic21/UGT72E3/BRH1/WDL3/CAB4/BTS	9
BP	GO:0090697	post-embryonic plant organ morphogenesis	9/456	282/20876	0.166093	0.451034	0.387615	BUBR1/AP2/AtTIR1/HEN4/ATMCB1/AGL2/NA/NA/ATMYB35	9
BP	GO:0042435	indole-containing compound biosynthetic process	5/456	133/20876	0.166496	0.451034	0.387615	AST68/SCO4/TAR2/pat1/ATMKK9	5
BP	GO:0030029	actin filament-based process	8/456	244/20876	0.166649	0.451034	0.387615	ARAC1/TOR/ATMYA2/ATGSL08/NA/ATVLN4/NA/AGO1	8
BP	GO:0009642	response to light intensity	9/456	283/20876	0.168487	0.455057	0.391072	NA/ACBP/ATWRKY7/ATP58IPK/NA/MGT4/SCO4/CID1/SIS3	9
BP	GO:0006414	translational elongation	2/456	34/20876	0.169655	0.456301	0.392141	NA/NA	2
BP	GO:0032101	regulation of response to external stimulus	2/456	34/20876	0.169655	0.456301	0.392141	ATSPX1/SARD1	2
BP	GO:0006275	regulation of DNA replication	5/456	134/20876	0.170085	0.456507	0.392318	BUBR1/ETG1/CYCD3/NA/BIO1	5
BP	GO:0009555	pollen development	10/456	323/20876	0.171352	0.45834	0.393893	CAS1/ETG1/AtTIR1/ATMCB1/DAA1/ATRGP1/CYP94B3/ATGSL08/BT1/ATMYB35	10
BP	GO:0051193	regulation of cofactor metabolic process	7/456	208/20876	0.171478	0.45834	0.393893	ATWRKY53/EFR/ABCG40/ATMLO2/ATCNGC20/AtPDC1/SARD1	7
BP	GO:0042742	defense response to bacterium	12/456	402/20876	0.171988	0.458753	0.394248	ATOST1/ATWRKY53/ATGER3/AtEIN3/EFR/ILA/ABCG40/ATMLO2/TAR2/pat1/ATCNGC20/SARD1	12
BP	GO:0007020	microtubule nucleation	3/456	66/20876	0.174892	0.461963	0.397007	SIRK1/CPI1/GPP2	3
BP	GO:0001666	response to hypoxia	4/456	100/20876	0.175399	0.461963	0.397007	ATSPS4F/AtPDC1/SARD1/ATSUS6	4
BP	GO:0010051	xylem and phloem pattern formation	4/456	100/20876	0.175399	0.461963	0.397007	PXY/FKD1/TAR2/AGO1	4
BP	GO:0033037	polysaccharide localization	4/456	100/20876	0.175399	0.461963	0.397007	NA/NA/ATGSL08/ATSUS6	4
BP	GO:0009451	RNA modification	10/456	325/20876	0.175908	0.461963	0.397007	NA/MORF9/NA/RPS18C/NA/ARS27A/AtELP3/smB/NA/NA	10
BP	GO:0098771	inorganic ion homeostasis	8/456	248/20876	0.177117	0.461963	0.397007	NA/HCC2/AtTic21/UGT72E3/ATCHX15/CIPK9/WDL3/BTS	8
BP	GO:0051187	cofactor catabolic process	5/456	136/20876	0.177352	0.461963	0.397007	ATOST1/NA/CID1/ATGH9A1/ACD1	5
BP	GO:0010647	positive regulation of cell communication	2/456	35/20876	0.177485	0.461963	0.397007	ATSPX1/KAT2	2
BP	GO:0022898	regulation of transmembrane transporter activity	2/456	35/20876	0.177485	0.461963	0.397007	EFR/CDPK6	2
BP	GO:0032409	regulation of transporter activity	2/456	35/20876	0.177485	0.461963	0.397007	EFR/CDPK6	2
BP	GO:0032412	regulation of ion transmembrane transporter activity	2/456	35/20876	0.177485	0.461963	0.397007	EFR/CDPK6	2
BP	GO:0043648	dicarboxylic acid metabolic process	2/456	35/20876	0.177485	0.461963	0.397007	AAE3/NA	2
BP	GO:0010558	negative regulation of macromolecule biosynthetic process	12/456	406/20876	0.180179	0.467091	0.401414	ATSPX1/SUA/ATERF-7/AtWRKY42/AtRFC1/ATMYB4/ATHB-2/ATMYB86/NA/ATDCL2/AGO1/NA	12
BP	GO:2000113	negative regulation of cellular macromolecule biosynthetic process	12/456	406/20876	0.180179	0.467091	0.401414	ATSPX1/SUA/ATERF-7/AtWRKY42/AtRFC1/ATMYB4/ATHB-2/ATMYB86/NA/ATDCL2/AGO1/NA	12
BP	GO:0017000	antibiotic biosynthetic process	9/456	288/20876	0.180696	0.467493	0.401759	ATWRKY53/EFR/NA/CRK/ABCG40/NA/ATMLO2/ATCNGC20/SARD1	9
BP	GO:0009616	virus induced gene silencing	4/456	102/20876	0.184083	0.470647	0.404469	SUA/NA/ATDCL2/AGO1	4
BP	GO:0052018	modulation by symbiont of RNA levels in host	4/456	102/20876	0.184083	0.470647	0.404469	SUA/NA/ATDCL2/AGO1	4
BP	GO:0052249	modulation of RNA levels in other organism involved in symbiotic interaction	4/456	102/20876	0.184083	0.470647	0.404469	SUA/NA/ATDCL2/AGO1	4
BP	GO:0046351	disaccharide biosynthetic process	2/456	36/20876	0.185371	0.470647	0.404469	RS5/ATSUS6	2
BP	GO:0045165	cell fate commitment	3/456	68/20876	0.185822	0.470647	0.404469	GL3/CPC/ATMYB66	3
BP	GO:1901987	regulation of cell cycle phase transition	3/456	68/20876	0.185822	0.470647	0.404469	BUBR1/CYCD3/NA	3
BP	GO:1901990	regulation of mitotic cell cycle phase transition	3/456	68/20876	0.185822	0.470647	0.404469	BUBR1/CYCD3/NA	3
BP	GO:0035966	response to topologically incorrect protein	11/456	369/20876	0.186185	0.470647	0.404469	UBC28/NA/ATMCB1/KAT2/NA/NA/LHT1/MANIB/NA/NA/ATVPS29	11
BP	GO:0045934	negative regulation of nucleobase-containing compound metabolic process	12/456	409/20876	0.186443	0.470647	0.404469	ATSPX1/SUA/ATERF-7/AtWRKY42/AtRFC1/ATMYB4/ATHB-2/ATMYB86/NA/ATDCL2/AGO1/NA	12
BP	GO:0006261	DNA-dependent DNA replication	8/456	252/20876	0.187869	0.470647	0.404469	BUBR1/ETG1/UBC28/CYCD3/ATCYCD1;1/NA/BIO1/HYP7	8
BP	GO:1903046	meiotic cell cycle process	8/456	252/20876	0.187869	0.470647	0.404469	AtRFC1/TOR/ATATR/ATGSL08/ATXRCC3/NA/ATATM/NA	8
BP	GO:0006873	cellular ion homeostasis	9/456	291/20876	0.188208	0.470647	0.404469	NA/AST68/ATGER3/AtTic21/UGT72E3/BRH1/WDL3/CAB4/BTS	9
BP	GO:0009560	embryo sac egg cell differentiation	5/456	139/20876	0.188468	0.470647	0.404469	NA/NA/HAT3.1/NA/NA	5
BP	GO:0051273	beta-glucan metabolic process	5/456	139/20876	0.188468	0.470647	0.404469	RD21B/ATGSL08/ATPDI2/ATGH9A1/NA	5
BP	GO:0030838	positive regulation of actin filament polymerization	4/456	103/20876	0.188477	0.470647	0.404469	TOR/ATGSL08/NA/AGO1	4
BP	GO:0036293	response to decreased oxygen levels	4/456	103/20876	0.188477	0.470647	0.404469	ATSPS4F/AtPDC1/SARD1/ATSUS6	4
BP	GO:0045010	actin nucleation	4/456	103/20876	0.188477	0.470647	0.404469	TOR/ATGSL08/NA/AGO1	4
BP	GO:0098586	cellular response to virus	4/456	103/20876	0.188477	0.470647	0.404469	SUA/NA/ATDCL2/AGO1	4
BP	GO:0009965	leaf morphogenesis	7/456	214/20876	0.188991	0.471017	0.404788	ASE2/NA/NA/AtELP3/TAR2/ATSIG6/AGO1	7
BP	GO:0032273	positive regulation of protein polymerization	4/456	104/20876	0.192905	0.471238	0.404977	TOR/ATGSL08/NA/AGO1	4
BP	GO:0070482	response to oxygen levels	4/456	104/20876	0.192905	0.471238	0.404977	ATSPS4F/AtPDC1/SARD1/ATSUS6	4
BP	GO:0051321	meiotic cell cycle	8/456	254/20876	0.193347	0.471238	0.404977	AtRFC1/TOR/ATATR/ATGSL08/ATXRCC3/NA/ATATM/NA	8
BP	GO:0034220	ion transmembrane transport	7/456	216/20876	0.194985	0.471238	0.404977	EFR/JK218/PHT1;7/CDPK6/ATCHX15/ATGDU3/ATCHX4	7
BP	GO:0046785	microtubule polymerization	3/456	70/20876	0.196925	0.471238	0.404977	SIRK1/CPI1/GPP2	3
BP	GO:0006626	protein targeting to mitochondrion	4/456	105/20876	0.197365	0.471238	0.404977	HCC1/AtCCME/AtLSM8/NA	4
BP	GO:0007267	cell-cell signaling	4/456	105/20876	0.197365	0.471238	0.404977	RALFL34/NA/ATDCL2/AGO1	4
BP	GO:0031334	positive regulation of protein complex assembly	4/456	105/20876	0.197365	0.471238	0.404977	TOR/ATGSL08/NA/AGO1	4
BP	GO:0070585	protein localization to mitochondrion	4/456	105/20876	0.197365	0.471238	0.404977	HCC1/AtCCME/AtLSM8/NA	4
BP	GO:0072655	establishment of protein localization to mitochondrion	4/456	105/20876	0.197365	0.471238	0.404977	HCC1/AtCCME/AtLSM8/NA	4
BP	GO:0000105	histidine biosynthetic process	1/456	10/20876	0.198205	0.471238	0.404977	HISN5A	1
BP	GO:0003333	amino acid transmembrane transport	1/456	10/20876	0.198205	0.471238	0.404977	ATGDU3	1
BP	GO:0006547	histidine metabolic process	1/456	10/20876	0.198205	0.471238	0.404977	HISN5A	1
BP	GO:0007205	protein kinase C-activating G protein-coupled receptor signaling pathway	1/456	10/20876	0.198205	0.471238	0.404977	LCBK2	1
BP	GO:0010047	fruit dehiscence	1/456	10/20876	0.198205	0.471238	0.404977	ANAC043	1
BP	GO:0010337	regulation of salicylic acid metabolic process	1/456	10/20876	0.198205	0.471238	0.404977	SARD1	1
BP	GO:0034644	cellular response to UV	1/456	10/20876	0.198205	0.471238	0.404977	NA	1
BP	GO:0044766	multi-organism transport	1/456	10/20876	0.198205	0.471238	0.404977	ATSYTA	1
BP	GO:0045930	negative regulation of mitotic cell cycle	1/456	10/20876	0.198205	0.471238	0.404977	BUBR1	1
BP	GO:0048658	anther wall tapetum development	1/456	10/20876	0.198205	0.471238	0.404977	ATMYB35	1
BP	GO:0051552	flavone metabolic process	1/456	10/20876	0.198205	0.471238	0.404977	ATOMT1	1
BP	GO:0051554	flavonol metabolic process	1/456	10/20876	0.198205	0.471238	0.404977	ATOMT1	1
BP	GO:0052803	imidazole-containing compound metabolic process	1/456	10/20876	0.198205	0.471238	0.404977	HISN5A	1
BP	GO:0090691	formation of plant organ boundary	1/456	10/20876	0.198205	0.471238	0.404977	LOB	1
BP	GO:1902579	multi-organism localization	1/456	10/20876	0.198205	0.471238	0.404977	ATSYTA	1
BP	GO:0009269	response to desiccation	2/456	38/20876	0.201281	0.472924	0.406426	XTH6/RD2	2
BP	GO:0031327	negative regulation of cellular biosynthetic process	12/456	416/20876	0.201449	0.472924	0.406426	ATSPX1/SUA/ATERF-7/AtWRKY42/AtRFC1/ATMYB4/ATHB-2/ATMYB86/NA/ATDCL2/AGO1/NA	12
BP	GO:0016108	tetraterpenoid metabolic process	4/456	106/20876	0.201856	0.472924	0.406426	NA/CAS1/ATCCD7/ATSIG6	4
BP	GO:0016116	carotenoid metabolic process	4/456	106/20876	0.201856	0.472924	0.406426	NA/CAS1/ATCCD7/ATSIG6	4
BP	GO:0044089	positive regulation of cellular component biogenesis	4/456	106/20876	0.201856	0.472924	0.406426	TOR/ATGSL08/NA/AGO1	4
BP	GO:0051495	positive regulation of cytoskeleton organization	4/456	106/20876	0.201856	0.472924	0.406426	TOR/ATGSL08/NA/AGO1	4
BP	GO:1902905	positive regulation of supramolecular fiber organization	4/456	106/20876	0.201856	0.472924	0.406426	TOR/ATGSL08/NA/AGO1	4
BP	GO:0009062	fatty acid catabolic process	7/456	219/20876	0.204116	0.472924	0.406426	RL2/NA/UBC28/ATMCB1/KAT2/KNAT6/UGT89B1	7
BP	GO:0010150	leaf senescence	3/456	72/20876	0.208184	0.472924	0.406426	ATWRKY53/ATMCB1/ALPHA	3
BP	GO:0044770	cell cycle phase transition	3/456	72/20876	0.208184	0.472924	0.406426	BUBR1/CYCD3/NA	3
BP	GO:0044772	mitotic cell cycle phase transition	3/456	72/20876	0.208184	0.472924	0.406426	BUBR1/CYCD3/NA	3
BP	GO:0090693	plant organ senescence	3/456	72/20876	0.208184	0.472924	0.406426	ATWRKY53/ATMCB1/ALPHA	3
BP	GO:0010413	glucuronoxylan metabolic process	6/456	182/20876	0.208557	0.472924	0.406426	I14H/NA/WDL3/NA/SIS3/COBL4	6
BP	GO:0043094	cellular metabolic compound salvage	6/456	182/20876	0.208557	0.472924	0.406426	ATMCB1/ADK1/NA/NA/ATDFC/ATVPS29	6
BP	GO:0006862	nucleotide transport	2/456	39/20876	0.209295	0.472924	0.406426	AtPHF1/LHT1	2
BP	GO:0009742	brassinosteroid mediated signaling pathway	2/456	39/20876	0.209295	0.472924	0.406426	YUC8/BSK1	2
BP	GO:0043401	steroid hormone mediated signaling pathway	2/456	39/20876	0.209295	0.472924	0.406426	YUC8/BSK1	2
BP	GO:0048545	response to steroid hormone	2/456	39/20876	0.209295	0.472924	0.406426	YUC8/BSK1	2
BP	GO:0071383	cellular response to steroid hormone stimulus	2/456	39/20876	0.209295	0.472924	0.406426	YUC8/BSK1	2
BP	GO:0009890	negative regulation of biosynthetic process	12/456	420/20876	0.210258	0.472924	0.406426	ATSPX1/SUA/ATERF-7/AtWRKY42/AtRFC1/ATMYB4/ATHB-2/ATMYB86/NA/ATDCL2/AGO1/NA	12
BP	GO:0055082	cellular chemical homeostasis	9/456	300/20876	0.211534	0.472924	0.406426	NA/AST68/ATGER3/AtTic21/UGT72E3/BRH1/WDL3/CAB4/BTS	9
BP	GO:0045492	xylan biosynthetic process	6/456	183/20876	0.211994	0.472924	0.406426	I14H/NA/WDL3/NA/SIS3/COBL4	6
BP	GO:0051567	histone H3-K9 methylation	6/456	183/20876	0.211994	0.472924	0.406426	ETG1/SUA/AtRFC1/NA/NA/BIO1	6
BP	GO:0061647	histone H3-K9 modification	6/456	183/20876	0.211994	0.472924	0.406426	ETG1/SUA/AtRFC1/NA/NA/BIO1	6
BP	GO:0031109	microtubule polymerization or depolymerization	3/456	73/20876	0.213866	0.472924	0.406426	SIRK1/CPI1/GPP2	3
BP	GO:0007292	female gamete generation	5/456	146/20876	0.215321	0.472924	0.406426	NA/NA/HAT3.1/NA/NA	5
BP	GO:0009615	response to virus	6/456	184/20876	0.215451	0.472924	0.406426	SUA/ATSYTA/NA/ATGDU3/ATDCL2/AGO1	6
BP	GO:0030833	regulation of actin filament polymerization	4/456	109/20876	0.215506	0.472924	0.406426	TOR/ATGSL08/NA/AGO1	4
BP	GO:0000075	cell cycle checkpoint	1/456	11/20876	0.215727	0.472924	0.406426	BUBR1	1
BP	GO:0000373	Group II intron splicing	1/456	11/20876	0.215727	0.472924	0.406426	ATCFM3A	1
BP	GO:0006400	tRNA modification	1/456	11/20876	0.215727	0.472924	0.406426	AtELP3	1
BP	GO:0009095	aromatic amino acid family biosynthetic process, prephenate pathway	1/456	11/20876	0.215727	0.472924	0.406426	AAT	1
BP	GO:0010120	camalexin biosynthetic process	1/456	11/20876	0.215727	0.472924	0.406426	ATMKK9	1
BP	GO:0010325	raffinose family oligosaccharide biosynthetic process	1/456	11/20876	0.215727	0.472924	0.406426	RS5	1
BP	GO:0045927	positive regulation of growth	1/456	11/20876	0.215727	0.472924	0.406426	TOR	1
BP	GO:0051651	maintenance of location in cell	1/456	11/20876	0.215727	0.472924	0.406426	SCR	1
BP	GO:0051865	protein autoubiquitination	1/456	11/20876	0.215727	0.472924	0.406426	BB	1
BP	GO:0052317	camalexin metabolic process	1/456	11/20876	0.215727	0.472924	0.406426	ATMKK9	1
BP	GO:0055075	potassium ion homeostasis	1/456	11/20876	0.215727	0.472924	0.406426	CIPK9	1
BP	GO:0060968	regulation of gene silencing	1/456	11/20876	0.215727	0.472924	0.406426	AtRFC1	1
BP	GO:2000762	regulation of phenylpropanoid metabolic process	1/456	11/20876	0.215727	0.472924	0.406426	ATMYB4	1
BP	GO:0009404	toxin metabolic process	7/456	223/20876	0.216539	0.472924	0.406426	NA/NA/TOR/ATMCB1/KAT2/ATMKK9/NA	7
BP	GO:0071367	cellular response to brassinosteroid stimulus	2/456	40/20876	0.21734	0.472924	0.406426	YUC8/BSK1	2
BP	GO:0006305	DNA alkylation	6/456	185/20876	0.218927	0.472924	0.406426	ETG1/NA/NA/BIO1/ATDCL2/AGO1	6
BP	GO:0006306	DNA methylation	6/456	185/20876	0.218927	0.472924	0.406426	ETG1/NA/NA/BIO1/ATDCL2/AGO1	6
BP	GO:0042430	indole-containing compound metabolic process	5/456	147/20876	0.219253	0.472924	0.406426	AST68/SCO4/TAR2/pat1/ATMKK9	5
BP	GO:0000375	RNA splicing, via transesterification reactions	4/456	110/20876	0.220111	0.472924	0.406426	SUA/smB/ATCFM3A/ATDCL2	4
BP	GO:0000377	RNA splicing, via transesterification reactions with bulged adenosine as nucleophile	4/456	110/20876	0.220111	0.472924	0.406426	SUA/smB/ATCFM3A/ATDCL2	4
BP	GO:0008064	regulation of actin polymerization or depolymerization	4/456	110/20876	0.220111	0.472924	0.406426	TOR/ATGSL08/NA/AGO1	4
BP	GO:0030832	regulation of actin filament length	4/456	110/20876	0.220111	0.472924	0.406426	TOR/ATGSL08/NA/AGO1	4
BP	GO:0032956	regulation of actin cytoskeleton organization	4/456	110/20876	0.220111	0.472924	0.406426	TOR/ATGSL08/NA/AGO1	4
BP	GO:0032970	regulation of actin filament-based process	4/456	110/20876	0.220111	0.472924	0.406426	TOR/ATGSL08/NA/AGO1	4
BP	GO:0110053	regulation of actin filament organization	4/456	110/20876	0.220111	0.472924	0.406426	TOR/ATGSL08/NA/AGO1	4
BP	GO:0045491	xylan metabolic process	6/456	186/20876	0.222422	0.472924	0.406426	I14H/NA/WDL3/NA/SIS3/COBL4	6
BP	GO:0010583	response to cyclopentenone	5/456	148/20876	0.223207	0.472924	0.406426	NA/NA/CYCD3/GH3.1/NA	5
BP	GO:0006733	oxidoreduction coenzyme metabolic process	12/456	426/20876	0.223777	0.472924	0.406426	ATVDAC2/ATMCB1/NA/TUB6/OLD5/NA/CURT1B/NA/NA/CID1/ATGH9A1/ACD1	12
BP	GO:0010267	production of ta-siRNAs involved in RNA interference	4/456	111/20876	0.224743	0.472924	0.406426	SUA/NA/ATDCL2/AGO1	4
BP	GO:0040034	regulation of development, heterochronic	2/456	41/20876	0.225412	0.472924	0.406426	PRP39/BHLH161	2
BP	GO:0071901	negative regulation of protein serine/threonine kinase activity	2/456	41/20876	0.225412	0.472924	0.406426	ATPEN2/ATCYCD1;1	2
BP	GO:0009561	megagametogenesis	6/456	187/20876	0.225936	0.472924	0.406426	NA/EDA33/NA/HAT3.1/NA/NA	6
BP	GO:0044728	DNA methylation or demethylation	6/456	187/20876	0.225936	0.472924	0.406426	ETG1/NA/NA/BIO1/ATDCL2/AGO1	6
BP	GO:0098754	detoxification	7/456	226/20876	0.226032	0.472924	0.406426	NA/HMA5/NA/TOR/ATMCB1/KAT2/NA	7
BP	GO:0006498	N-terminal protein lipidation	5/456	149/20876	0.227182	0.472924	0.406426	CDPK6/NA/LHT1/BSK1/ATPDI2	5
BP	GO:0006499	N-terminal protein myristoylation	5/456	149/20876	0.227182	0.472924	0.406426	CDPK6/NA/LHT1/BSK1/ATPDI2	5
BP	GO:0006839	mitochondrial transport	5/456	149/20876	0.227182	0.472924	0.406426	HCC1/AtCCME/ATMBAC1/AtLSM8/NA	5
BP	GO:0055065	metal ion homeostasis	7/456	227/20876	0.229228	0.472924	0.406426	NA/HCC2/AtTic21/UGT72E3/CIPK9/WDL3/BTS	7
BP	GO:0032271	regulation of protein polymerization	4/456	112/20876	0.2294	0.472924	0.406426	TOR/ATGSL08/NA/AGO1	4
BP	GO:0006304	DNA modification	6/456	188/20876	0.229467	0.472924	0.406426	ETG1/NA/NA/BIO1/ATDCL2/AGO1	6
BP	GO:0022412	cellular process involved in reproduction in multicellular organism	6/456	188/20876	0.229467	0.472924	0.406426	NA/NA/HAT3.1/NA/DAA1/NA	6
BP	GO:0048467	gynoecium development	8/456	267/20876	0.230483	0.472924	0.406426	AP2/ATMYA2/AGL11/CYP94B3/TAR2/AGL2/AGL4/NA	8
BP	GO:0072329	monocarboxylic acid catabolic process	7/456	228/20876	0.23244	0.472924	0.406426	RL2/NA/UBC28/ATMCB1/KAT2/KNAT6/UGT89B1	7
BP	GO:0006560	proline metabolic process	1/456	12/20876	0.232867	0.472924	0.406426	AT-P5C1	1
BP	GO:0006567	threonine catabolic process	1/456	12/20876	0.232867	0.472924	0.406426	AT-P5C1	1
BP	GO:0009403	toxin biosynthetic process	1/456	12/20876	0.232867	0.472924	0.406426	ATMKK9	1
BP	GO:0009700	indole phytoalexin biosynthetic process	1/456	12/20876	0.232867	0.472924	0.406426	ATMKK9	1
BP	GO:0010112	regulation of systemic acquired resistance	1/456	12/20876	0.232867	0.472924	0.406426	SARD1	1
BP	GO:0010152	pollen maturation	1/456	12/20876	0.232867	0.472924	0.406426	AtTIR1	1
BP	GO:0010191	mucilage metabolic process	1/456	12/20876	0.232867	0.472924	0.406426	ROH1	1
BP	GO:0010204	defense response signaling pathway, resistance gene-independent	1/456	12/20876	0.232867	0.472924	0.406426	EFR	1
BP	GO:0010417	glucuronoxylan biosynthetic process	1/456	12/20876	0.232867	0.472924	0.406426	I14H	1
BP	GO:0016119	carotene metabolic process	1/456	12/20876	0.232867	0.472924	0.406426	ATCCD7	1
BP	GO:0016122	xanthophyll metabolic process	1/456	12/20876	0.232867	0.472924	0.406426	ATCCD7	1
BP	GO:0016998	cell wall macromolecule catabolic process	1/456	12/20876	0.232867	0.472924	0.406426	NA	1
BP	GO:0030042	actin filament depolymerization	1/456	12/20876	0.232867	0.472924	0.406426	ATVLN4	1
BP	GO:0031056	regulation of histone modification	1/456	12/20876	0.232867	0.472924	0.406426	AtRFC1	1
BP	GO:0046128	purine ribonucleoside metabolic process	1/456	12/20876	0.232867	0.472924	0.406426	ADK1	1
BP	GO:0046217	indole phytoalexin metabolic process	1/456	12/20876	0.232867	0.472924	0.406426	ATMKK9	1
BP	GO:0052314	phytoalexin metabolic process	1/456	12/20876	0.232867	0.472924	0.406426	ATMKK9	1
BP	GO:0052315	phytoalexin biosynthetic process	1/456	12/20876	0.232867	0.472924	0.406426	ATMKK9	1
BP	GO:0006469	negative regulation of protein kinase activity	2/456	42/20876	0.233505	0.472924	0.406426	ATPEN2/ATCYCD1;1	2
BP	GO:0033673	negative regulation of kinase activity	2/456	42/20876	0.233505	0.472924	0.406426	ATPEN2/ATCYCD1;1	2
BP	GO:0035725	sodium ion transmembrane transport	2/456	42/20876	0.233505	0.472924	0.406426	ATCHX15/ATCHX4	2
BP	GO:0051348	negative regulation of transferase activity	2/456	42/20876	0.233505	0.472924	0.406426	ATPEN2/ATCYCD1;1	2
BP	GO:0055046	microgametogenesis	2/456	42/20876	0.233505	0.472924	0.406426	DAA1/ATMYB35	2
BP	GO:0030041	actin filament polymerization	4/456	113/20876	0.234081	0.472924	0.406426	TOR/ATGSL08/NA/AGO1	4
BP	GO:0043254	regulation of protein complex assembly	4/456	113/20876	0.234081	0.472924	0.406426	TOR/ATGSL08/NA/AGO1	4
BP	GO:0018377	protein myristoylation	5/456	151/20876	0.235195	0.473926	0.407288	CDPK6/NA/LHT1/BSK1/ATPDI2	5
BP	GO:0055085	transmembrane transport	11/456	390/20876	0.235311	0.473926	0.407288	RL2/EFR/UBC28/JK218/AtTic21/ABCG40/PHT1;7/CDPK6/ATCHX15/ATGDU3/ATCHX4	11
BP	GO:0015980	energy derivation by oxidation of organic compounds	4/456	114/20876	0.238785	0.478682	0.411375	NDHF/ATVDAC2/OLD5/NA	4
BP	GO:0019751	polyol metabolic process	4/456	114/20876	0.238785	0.478682	0.411375	ACBP/NA/RS5/LCBK2	4
BP	GO:0045333	cellular respiration	4/456	114/20876	0.238785	0.478682	0.411375	NDHF/ATVDAC2/OLD5/NA	4
BP	GO:0010638	positive regulation of organelle organization	5/456	152/20876	0.23923	0.478831	0.411503	TOR/ATGSL08/NA/ATATM/AGO1	5
BP	GO:0030258	lipid modification	6/456	191/20876	0.240165	0.479959	0.412472	RL2/NA/UBC28/ATPEN2/ATMCB1/KAT2	6
BP	GO:0001933	negative regulation of protein phosphorylation	2/456	43/20876	0.241615	0.48121	0.413548	ATPEN2/ATCYCD1;1	2
BP	GO:0042326	negative regulation of phosphorylation	2/456	43/20876	0.241615	0.48121	0.413548	ATPEN2/ATCYCD1;1	2
BP	GO:0071407	cellular response to organic cyclic compound	11/456	393/20876	0.24271	0.48121	0.413548	ATWRKY53/AtEIN3/EFR/YUC8/ABCG40/NA/ATMLO2/BSK1/ATCNGC20/AtPDC1/SARD1	11
BP	GO:0031365	N-terminal protein amino acid modification	5/456	153/20876	0.243285	0.48121	0.413548	CDPK6/NA/LHT1/BSK1/ATPDI2	5
BP	GO:0051130	positive regulation of cellular component organization	5/456	153/20876	0.243285	0.48121	0.413548	TOR/ATGSL08/NA/ATATM/AGO1	5
BP	GO:1902903	regulation of supramolecular fiber organization	4/456	115/20876	0.24351	0.48121	0.413548	TOR/ATGSL08/NA/AGO1	4
BP	GO:0010106	cellular response to iron ion starvation	4/456	116/20876	0.248257	0.48121	0.413548	NA/UGT72E3/WDL3/BTS	4
BP	GO:0006569	tryptophan catabolic process	3/456	79/20876	0.248583	0.48121	0.413548	SCO4/pat1/ATMKK9	3
BP	GO:0046218	indolalkylamine catabolic process	3/456	79/20876	0.248583	0.48121	0.413548	SCO4/pat1/ATMKK9	3
BP	GO:0006074	(1->3)-beta-D-glucan metabolic process	1/456	13/20876	0.249633	0.48121	0.413548	ATGSL08	1
BP	GO:0006075	(1->3)-beta-D-glucan biosynthetic process	1/456	13/20876	0.249633	0.48121	0.413548	ATGSL08	1
BP	GO:0009638	phototropism	1/456	13/20876	0.249633	0.48121	0.413548	JK218	1
BP	GO:0010948	negative regulation of cell cycle process	1/456	13/20876	0.249633	0.48121	0.413548	BUBR1	1
BP	GO:0019432	triglyceride biosynthetic process	1/456	13/20876	0.249633	0.48121	0.413548	ATOST1	1
BP	GO:0031425	chloroplast RNA processing	1/456	13/20876	0.249633	0.48121	0.413548	EMB3102	1
BP	GO:0045454	cell redox homeostasis	1/456	13/20876	0.249633	0.48121	0.413548	CBSX1	1
BP	GO:0046112	nucleobase biosynthetic process	1/456	13/20876	0.249633	0.48121	0.413548	ASE2	1
BP	GO:0046246	terpene biosynthetic process	1/456	13/20876	0.249633	0.48121	0.413548	ATTPS21	1
BP	GO:1900376	regulation of secondary metabolite biosynthetic process	1/456	13/20876	0.249633	0.48121	0.413548	AKN1	1
BP	GO:0010072	primary shoot apical meristem specification	2/456	44/20876	0.249737	0.48121	0.413548	TOR/AGO1	2
BP	GO:0051645	Golgi localization	2/456	44/20876	0.249737	0.48121	0.413548	ATMYA2/NA	2
BP	GO:0051646	mitochondrion localization	2/456	44/20876	0.249737	0.48121	0.413548	ATMYA2/NA	2
BP	GO:0060151	peroxisome localization	2/456	44/20876	0.249737	0.48121	0.413548	ATMYA2/NA	2
BP	GO:0071900	regulation of protein serine/threonine kinase activity	2/456	44/20876	0.249737	0.48121	0.413548	ATPEN2/ATCYCD1;1	2
BP	GO:0042542	response to hydrogen peroxide	6/456	194/20876	0.25101	0.482941	0.415035	ATWRKY53/ATWRKY7/ATP58IPK/MGT4/BT1/SIS3	6
BP	GO:0051493	regulation of cytoskeleton organization	4/456	117/20876	0.253024	0.486092	0.417743	TOR/ATGSL08/NA/AGO1	4
BP	GO:0044038	cell wall macromolecule biosynthetic process	6/456	195/20876	0.254655	0.487051	0.418567	I14H/NA/WDL3/NA/SIS3/COBL4	6
BP	GO:0070589	cellular component macromolecule biosynthetic process	6/456	195/20876	0.254655	0.487051	0.418567	I14H/NA/WDL3/NA/SIS3/COBL4	6
BP	GO:0070592	cell wall polysaccharide biosynthetic process	6/456	195/20876	0.254655	0.487051	0.418567	I14H/NA/WDL3/NA/SIS3/COBL4	6
BP	GO:0006816	calcium ion transport	4/456	118/20876	0.257809	0.488635	0.419929	ACBP/ATCNGC1/BGLU16/NA	4
BP	GO:0034762	regulation of transmembrane transport	4/456	118/20876	0.257809	0.488635	0.419929	EFR/JK218/CDPK6/ATGDU3	4
BP	GO:0034765	regulation of ion transmembrane transport	4/456	118/20876	0.257809	0.488635	0.419929	EFR/JK218/CDPK6/ATGDU3	4
BP	GO:0010563	negative regulation of phosphorus metabolic process	2/456	45/20876	0.257867	0.488635	0.419929	ATPEN2/ATCYCD1;1	2
BP	GO:0045936	negative regulation of phosphate metabolic process	2/456	45/20876	0.257867	0.488635	0.419929	ATPEN2/ATCYCD1;1	2
BP	GO:0042436	indole-containing compound catabolic process	3/456	81/20876	0.260346	0.488635	0.419929	SCO4/pat1/ATMKK9	3
BP	GO:0065001	specification of axis polarity	3/456	81/20876	0.260346	0.488635	0.419929	PXY/AtELP3/AtMYB62	3
BP	GO:0000302	response to reactive oxygen species	9/456	318/20876	0.261315	0.488635	0.419929	ATWRKY53/ATWRKY7/AtEIN3/ATP58IPK/MGT4/ABCG40/BT1/SIS3/ATGH9A1	9
BP	GO:0051128	regulation of cellular component organization	10/456	360/20876	0.263813	0.488635	0.419929	BUBR1/UBC28/AtRFC1/TOR/ATATR/ATGSL08/NA/NA/ATATM/AGO1	10
BP	GO:0048481	plant ovule development	5/456	158/20876	0.263819	0.488635	0.419929	AP2/AGL11/AGL2/AGL4/NA	5
BP	GO:0010383	cell wall polysaccharide metabolic process	7/456	238/20876	0.265331	0.488635	0.419929	I14H/RD21B/NA/WDL3/NA/SIS3/COBL4	7
BP	GO:0009880	embryonic pattern specification	2/456	46/20876	0.266001	0.488635	0.419929	TOR/AGO1	2
BP	GO:0043549	regulation of kinase activity	2/456	46/20876	0.266001	0.488635	0.419929	ATPEN2/ATCYCD1;1	2
BP	GO:0045859	regulation of protein kinase activity	2/456	46/20876	0.266001	0.488635	0.419929	ATPEN2/ATCYCD1;1	2
BP	GO:0000103	sulfate assimilation	1/456	14/20876	0.266034	0.488635	0.419929	AKN1	1
BP	GO:0006476	protein deacetylation	1/456	14/20876	0.266034	0.488635	0.419929	ATHDA6	1
BP	GO:0006835	dicarboxylic acid transport	1/456	14/20876	0.266034	0.488635	0.419929	ALMT9	1
BP	GO:0016575	histone deacetylation	1/456	14/20876	0.266034	0.488635	0.419929	ATHDA6	1
BP	GO:0035601	protein deacylation	1/456	14/20876	0.266034	0.488635	0.419929	ATHDA6	1
BP	GO:0042278	purine nucleoside metabolic process	1/456	14/20876	0.266034	0.488635	0.419929	ADK1	1
BP	GO:0042447	hormone catabolic process	1/456	14/20876	0.266034	0.488635	0.419929	ATGA2OX2	1
BP	GO:0043407	negative regulation of MAP kinase activity	1/456	14/20876	0.266034	0.488635	0.419929	ATPEN2	1
BP	GO:0043409	negative regulation of MAPK cascade	1/456	14/20876	0.266034	0.488635	0.419929	ATPEN2	1
BP	GO:0046688	response to copper ion	1/456	14/20876	0.266034	0.488635	0.419929	HMA5	1
BP	GO:0048859	formation of anatomical boundary	1/456	14/20876	0.266034	0.488635	0.419929	LOB	1
BP	GO:0071897	DNA biosynthetic process	1/456	14/20876	0.266034	0.488635	0.419929	ATATR	1
BP	GO:0098732	macromolecule deacylation	1/456	14/20876	0.266034	0.488635	0.419929	ATHDA6	1
BP	GO:0009740	gibberellic acid mediated signaling pathway	3/456	82/20876	0.266254	0.488635	0.419929	NA/TUB6/NA	3
BP	GO:0006979	response to oxidative stress	13/456	486/20876	0.266711	0.488635	0.419929	ATWRKY53/ATWRKY7/AtEIN3/ATCYS6/ATP58IPK/MGT4/ABCG40/NA/BT1/RS5/ATPDI2/SIS3/ATGH9A1	13
BP	GO:0006497	protein lipidation	5/456	159/20876	0.267973	0.488635	0.419929	CDPK6/NA/LHT1/BSK1/ATPDI2	5
BP	GO:0035670	plant-type ovary development	5/456	159/20876	0.267973	0.488635	0.419929	AP2/AGL11/AGL2/AGL4/NA	5
BP	GO:0042157	lipoprotein metabolic process	5/456	159/20876	0.267973	0.488635	0.419929	CDPK6/NA/LHT1/BSK1/ATPDI2	5
BP	GO:0042158	lipoprotein biosynthetic process	5/456	159/20876	0.267973	0.488635	0.419929	CDPK6/NA/LHT1/BSK1/ATPDI2	5
BP	GO:0008380	RNA splicing	8/456	280/20876	0.269904	0.491462	0.422358	PTB3/SUA/ATPRP40B/smB/ATKT2/ATCFM3A/ATDCL2/NRPB7	8
BP	GO:1901606	alpha-amino acid catabolic process	5/456	160/20876	0.272142	0.493514	0.424121	SCO4/pat1/ATMKK9/AT-P5C1/ACD1	5
BP	GO:0009074	aromatic amino acid family catabolic process	3/456	83/20876	0.272178	0.493514	0.424121	SCO4/pat1/ATMKK9	3
BP	GO:0010476	gibberellin mediated signaling pathway	3/456	83/20876	0.272178	0.493514	0.424121	NA/TUB6/NA	3
BP	GO:0009063	cellular amino acid catabolic process	5/456	161/20876	0.276325	0.49963	0.429377	SCO4/pat1/ATMKK9/AT-P5C1/ACD1	5
BP	GO:0009853	photorespiration	5/456	161/20876	0.276325	0.49963	0.429377	ATMCB1/NA/NA/ATDFC/ATVPS29	5
BP	GO:0010410	hemicellulose metabolic process	6/456	201/20876	0.276816	0.499818	0.429539	I14H/NA/WDL3/NA/SIS3/COBL4	6
BP	GO:0031399	regulation of protein modification process	6/456	202/20876	0.280554	0.50193	0.431354	NA/AtRFC1/ATPEN2/ATCYCD1;1/CURT1B/SARD1	6
BP	GO:0006144	purine nucleobase metabolic process	1/456	15/20876	0.282077	0.50193	0.431354	ASE2	1
BP	GO:0009957	epidermal cell fate specification	1/456	15/20876	0.282077	0.50193	0.431354	GL3	1
BP	GO:0010030	positive regulation of seed germination	1/456	15/20876	0.282077	0.50193	0.431354	AAE3	1
BP	GO:0010582	floral meristem determinacy	1/456	15/20876	0.282077	0.50193	0.431354	CYP40	1
BP	GO:0051261	protein depolymerization	1/456	15/20876	0.282077	0.50193	0.431354	ATVLN4	1
BP	GO:0051783	regulation of nuclear division	1/456	15/20876	0.282077	0.50193	0.431354	BUBR1	1
BP	GO:2000024	regulation of leaf development	1/456	15/20876	0.282077	0.50193	0.431354	AtELP3	1
BP	GO:0001932	regulation of protein phosphorylation	2/456	48/20876	0.282263	0.50193	0.431354	ATPEN2/ATCYCD1;1	2
BP	GO:0031400	negative regulation of protein modification process	2/456	48/20876	0.282263	0.50193	0.431354	ATPEN2/ATCYCD1;1	2
BP	GO:0045786	negative regulation of cell cycle	2/456	48/20876	0.282263	0.50193	0.431354	BUBR1/ATCYCD1;1	2
BP	GO:0018193	peptidyl-amino acid modification	11/456	409/20876	0.283518	0.503059	0.432325	NA/ETG1/ATGER3/SUA/NA/AtRFC1/CRK/AT-SAE1-1/NA/NA/BIO1	11
BP	GO:0006084	acetyl-CoA metabolic process	3/456	85/20876	0.284067	0.503059	0.432325	TUB6/CPI1/SKM2	3
BP	GO:0071370	cellular response to gibberellin stimulus	3/456	85/20876	0.284067	0.503059	0.432325	NA/TUB6/NA	3
BP	GO:0006997	nucleus organization	3/456	86/20876	0.290028	0.508493	0.436995	EDA33/NA/ATSUN1	3
BP	GO:0009312	oligosaccharide biosynthetic process	2/456	49/20876	0.290383	0.508493	0.436995	RS5/ATSUS6	2
BP	GO:0007005	mitochondrion organization	4/456	125/20876	0.291754	0.508493	0.436995	HCC1/AtCCME/AtLSM8/NA	4
BP	GO:0043161	proteasome-mediated ubiquitin-dependent protein catabolic process	4/456	125/20876	0.291754	0.508493	0.436995	UBC28/ATMCB1/KAT2/MANIB	4
BP	GO:0009553	embryo sac development	7/456	246/20876	0.292514	0.508493	0.436995	NA/EDA33/NA/HAT3.1/NA/BT1/NA	7
BP	GO:0005996	monosaccharide metabolic process	9/456	330/20876	0.296375	0.508493	0.436995	ILA/ATMCB1/NA/TUB6/NA/AtPDC1/NA/NA/ACD1	9
BP	GO:0030243	cellulose metabolic process	4/456	126/20876	0.296656	0.508493	0.436995	RD21B/ATPDI2/ATGH9A1/NA	4
BP	GO:0009606	tropism	5/456	166/20876	0.297424	0.508493	0.436995	JK218/SCR/NA/CPI1/TAR2	5
BP	GO:0006566	threonine metabolic process	1/456	16/20876	0.29777	0.508493	0.436995	AT-P5C1	1
BP	GO:0006984	ER-nucleus signaling pathway	1/456	16/20876	0.29777	0.508493	0.436995	NA	1
BP	GO:0007186	G protein-coupled receptor signaling pathway	1/456	16/20876	0.29777	0.508493	0.436995	LCBK2	1
BP	GO:0009785	blue light signaling pathway	1/456	16/20876	0.29777	0.508493	0.436995	JK218	1
BP	GO:0010022	meristem determinacy	1/456	16/20876	0.29777	0.508493	0.436995	CYP40	1
BP	GO:0010588	cotyledon vascular tissue pattern formation	1/456	16/20876	0.29777	0.508493	0.436995	TAR2	1
BP	GO:0016045	detection of bacterium	1/456	16/20876	0.29777	0.508493	0.436995	EFR	1
BP	GO:0017014	protein nitrosylation	1/456	16/20876	0.29777	0.508493	0.436995	ATGER3	1
BP	GO:0018119	peptidyl-cysteine S-nitrosylation	1/456	16/20876	0.29777	0.508493	0.436995	ATGER3	1
BP	GO:0030522	intracellular receptor signaling pathway	1/456	16/20876	0.29777	0.508493	0.436995	JK218	1
BP	GO:0043405	regulation of MAP kinase activity	1/456	16/20876	0.29777	0.508493	0.436995	ATPEN2	1
BP	GO:0043408	regulation of MAPK cascade	1/456	16/20876	0.29777	0.508493	0.436995	ATPEN2	1
BP	GO:0045037	protein import into chloroplast stroma	1/456	16/20876	0.29777	0.508493	0.436995	AtTic21	1
BP	GO:0045926	negative regulation of growth	1/456	16/20876	0.29777	0.508493	0.436995	BB	1
BP	GO:0046460	neutral lipid biosynthetic process	1/456	16/20876	0.29777	0.508493	0.436995	ATOST1	1
BP	GO:0046463	acylglycerol biosynthetic process	1/456	16/20876	0.29777	0.508493	0.436995	ATOST1	1
BP	GO:0072348	sulfur compound transport	1/456	16/20876	0.29777	0.508493	0.436995	AST68	1
BP	GO:0098543	detection of other organism	1/456	16/20876	0.29777	0.508493	0.436995	EFR	1
BP	GO:0140014	mitotic nuclear division	1/456	16/20876	0.29777	0.508493	0.436995	BUBR1	1
BP	GO:0090421	embryonic meristem initiation	2/456	50/20876	0.298493	0.509054	0.437477	TOR/AGO1	2
BP	GO:0016311	dephosphorylation	6/456	207/20876	0.299406	0.50927	0.437662	NA/NA/ATPEN2/CURT1B/PP2A-4/SARD1	6
BP	GO:0009738	abscisic acid-activated signaling pathway	7/456	248/20876	0.299408	0.50927	0.437662	ATOST1/NA/ARAC1/MAPKKK19/KAT2/ABCG40/CDPK6	7
BP	GO:0006879	cellular iron ion homeostasis	4/456	127/20876	0.301567	0.512268	0.440238	NA/UGT72E3/WDL3/BTS	4
BP	GO:0009955	adaxial/abaxial pattern specification	3/456	88/20876	0.301975	0.512287	0.440255	PXY/AtMYB62/AGO1	3
BP	GO:0006612	protein targeting to membrane	10/456	374/20876	0.302439	0.5124	0.440352	ATWRKY53/AtPHF1/EFR/NA/ATSYTA/ABCG40/ATMLO2/LHT1/ATCNGC20/SARD1	10
BP	GO:0015748	organophosphate ester transport	2/456	51/20876	0.306587	0.518747	0.445806	AtPHF1/LHT1	2
BP	GO:0006637	acyl-CoA metabolic process	3/456	89/20876	0.307959	0.519705	0.44663	TUB6/CPI1/SKM2	3
BP	GO:0035383	thioester metabolic process	3/456	89/20876	0.307959	0.519705	0.44663	TUB6/CPI1/SKM2	3
BP	GO:0009862	systemic acquired resistance, salicylic acid mediated signaling pathway	7/456	251/20876	0.309814	0.520808	0.447578	ATWRKY53/EFR/ABCG40/ATMLO2/ATCNGC20/AtPDC1/SARD1	7
BP	GO:0072657	protein localization to membrane	10/456	377/20876	0.310901	0.520808	0.447578	ATWRKY53/AtPHF1/EFR/NA/ATSYTA/ABCG40/ATMLO2/LHT1/ATCNGC20/SARD1	10
BP	GO:0090150	establishment of protein localization to membrane	10/456	377/20876	0.310901	0.520808	0.447578	ATWRKY53/AtPHF1/EFR/NA/ATSYTA/ABCG40/ATMLO2/LHT1/ATCNGC20/SARD1	10
BP	GO:0044087	regulation of cellular component biogenesis	4/456	129/20876	0.311417	0.520808	0.447578	TOR/ATGSL08/NA/AGO1	4
BP	GO:0006352	DNA-templated transcription, initiation	1/456	17/20876	0.313121	0.520808	0.447578	ATSIG6	1
BP	GO:0006641	triglyceride metabolic process	1/456	17/20876	0.313121	0.520808	0.447578	ATOST1	1
BP	GO:0009641	shade avoidance	1/456	17/20876	0.313121	0.520808	0.447578	ATHB-2	1
BP	GO:0009901	anther dehiscence	1/456	17/20876	0.313121	0.520808	0.447578	ANAC043	1
BP	GO:0009956	radial pattern formation	1/456	17/20876	0.313121	0.520808	0.447578	SCR	1
BP	GO:0018198	peptidyl-cysteine modification	1/456	17/20876	0.313121	0.520808	0.447578	ATGER3	1
BP	GO:0098581	detection of external biotic stimulus	1/456	17/20876	0.313121	0.520808	0.447578	EFR	1
BP	GO:0048825	cotyledon development	3/456	90/20876	0.313946	0.520808	0.447578	PID2/AtEIN3/TAR2	3
BP	GO:0006635	fatty acid beta-oxidation	5/456	170/20876	0.314489	0.520808	0.447578	RL2/NA/UBC28/ATMCB1/KAT2	5
BP	GO:0009407	toxin catabolic process	6/456	211/20876	0.314656	0.520808	0.447578	NA/NA/TOR/ATMCB1/KAT2/NA	6
BP	GO:0042325	regulation of phosphorylation	2/456	52/20876	0.314663	0.520808	0.447578	ATPEN2/ATCYCD1;1	2
BP	GO:0035196	production of miRNAs involved in gene silencing by miRNA	4/456	130/20876	0.316354	0.522936	0.449406	SUA/NA/ATDCL2/AGO1	4
BP	GO:0007623	circadian rhythm	5/456	171/20876	0.318776	0.525593	0.45169	SRR1/AtTIR1/NA/EID1/EPR1	5
BP	GO:0048511	rhythmic process	5/456	171/20876	0.318776	0.525593	0.45169	SRR1/AtTIR1/NA/EID1/EPR1	5
BP	GO:0006665	sphingolipid metabolic process	2/456	53/20876	0.322718	0.530514	0.455919	LAG1/LCBK2	2
BP	GO:0001510	RNA methylation	5/456	172/20876	0.32307	0.530514	0.455919	NA/RPS18C/ARS27A/smB/NA	5
BP	GO:0034754	cellular hormone metabolic process	5/456	172/20876	0.32307	0.530514	0.455919	AST68/SCO4/TAR2/pat1/ATMKK9	5
BP	GO:0042254	ribosome biogenesis	9/456	339/20876	0.323404	0.530514	0.455919	NA/emb2738/MORF9/NA/RPS18C/TOR/ARS27A/AtGRP4/CURT1B	9
BP	GO:0009798	axis specification	3/456	92/20876	0.325927	0.533532	0.458513	PXY/AtELP3/AtMYB62	3
BP	GO:0009068	aspartate family amino acid catabolic process	1/456	18/20876	0.328137	0.533532	0.458513	AT-P5C1	1
BP	GO:0009789	positive regulation of abscisic acid-activated signaling pathway	1/456	18/20876	0.328137	0.533532	0.458513	KAT2	1
BP	GO:0042274	ribosomal small subunit biogenesis	1/456	18/20876	0.328137	0.533532	0.458513	NA	1
BP	GO:1901421	positive regulation of response to alcohol	1/456	18/20876	0.328137	0.533532	0.458513	KAT2	1
BP	GO:1902275	regulation of chromatin organization	1/456	18/20876	0.328137	0.533532	0.458513	AtRFC1	1
BP	GO:1905959	positive regulation of cellular response to alcohol	1/456	18/20876	0.328137	0.533532	0.458513	KAT2	1
BP	GO:0000741	karyogamy	2/456	54/20876	0.330749	0.535756	0.460423	EDA33/NA	2
BP	GO:0009686	gibberellin biosynthetic process	2/456	54/20876	0.330749	0.535756	0.460423	NA/AtMYB62	2
BP	GO:0048284	organelle fusion	2/456	54/20876	0.330749	0.535756	0.460423	EDA33/NA	2
BP	GO:0019395	fatty acid oxidation	5/456	174/20876	0.331676	0.536302	0.460893	RL2/NA/UBC28/ATMCB1/KAT2	5
BP	GO:0051274	beta-glucan biosynthetic process	3/456	93/20876	0.331917	0.536302	0.460893	ATGSL08/ATPDI2/ATGH9A1	3
BP	GO:0080135	regulation of cellular response to stress	10/456	385/20876	0.333725	0.538548	0.462823	ATWRKY53/ATSPX1/AtPHF1/EFR/NA/ABCG40/ATMLO2/LHT1/ATCNGC20/SARD1	10
BP	GO:0007033	vacuole organization	2/456	55/20876	0.338753	0.543719	0.467267	ATVAMP727/NA	2
BP	GO:0016102	diterpenoid biosynthetic process	2/456	55/20876	0.338753	0.543719	0.467267	NA/AtMYB62	2
BP	GO:0062012	regulation of small molecule metabolic process	2/456	55/20876	0.338753	0.543719	0.467267	AKN1/SARD1	2
BP	GO:0097164	ammonium ion metabolic process	2/456	55/20876	0.338753	0.543719	0.467267	LAG1/LCBK2	2
BP	GO:0055076	transition metal ion homeostasis	5/456	176/20876	0.340304	0.543719	0.467267	NA/HCC2/UGT72E3/WDL3/BTS	5
BP	GO:0009933	meristem structural organization	7/456	260/20876	0.341406	0.543719	0.467267	PXY/TOR/ATGSL08/KNAT6/ATDCL2/AtMYB62/AGO1	7
BP	GO:0022613	ribonucleoprotein complex biogenesis	9/456	345/20876	0.341689	0.543719	0.467267	NA/emb2738/MORF9/NA/RPS18C/TOR/ARS27A/AtGRP4/CURT1B	9
BP	GO:0009657	plastid organization	10/456	388/20876	0.342366	0.543719	0.467267	ASE2/CAS1/emb2738/NA/MORF9/NA/KAT2/CURT1B/ATSIG6/ARC6H	10
BP	GO:0000162	tryptophan biosynthetic process	1/456	19/20876	0.342825	0.543719	0.467267	pat1	1
BP	GO:0010020	chloroplast fission	1/456	19/20876	0.342825	0.543719	0.467267	ARC6H	1
BP	GO:0019400	alditol metabolic process	1/456	19/20876	0.342825	0.543719	0.467267	RS5	1
BP	GO:0032957	inositol trisphosphate metabolic process	1/456	19/20876	0.342825	0.543719	0.467267	NA	1
BP	GO:0046219	indolalkylamine biosynthetic process	1/456	19/20876	0.342825	0.543719	0.467267	pat1	1
BP	GO:0048826	cotyledon morphogenesis	1/456	19/20876	0.342825	0.543719	0.467267	TAR2	1
BP	GO:0009695	jasmonic acid biosynthetic process	4/456	136/20876	0.34608	0.548082	0.471016	KAT2/CYP94B3/OPCL1/NA	4
BP	GO:0006814	sodium ion transport	2/456	56/20876	0.346728	0.548082	0.471016	ATCHX15/ATCHX4	2
BP	GO:0006260	DNA replication	8/456	304/20876	0.34685	0.548082	0.471016	BUBR1/ETG1/UBC28/CYCD3/ATCYCD1;1/NA/BIO1/HYP7	8
BP	GO:0006568	tryptophan metabolic process	3/456	96/20876	0.349873	0.550837	0.473384	SCO4/pat1/ATMKK9	3
BP	GO:0006586	indolalkylamine metabolic process	3/456	96/20876	0.349873	0.550837	0.473384	SCO4/pat1/ATMKK9	3
BP	GO:0050826	response to freezing	3/456	96/20876	0.349873	0.550837	0.473384	ACBP/PAP85/NA	3
BP	GO:0009932	cell tip growth	9/456	348/20876	0.350894	0.551099	0.47361	NA/JK218/TUB6/AGL11/AGL2/AGL4/ATCHX15/ROH1/ATGH9A1	9
BP	GO:0018205	peptidyl-lysine modification	9/456	348/20876	0.350894	0.551099	0.47361	ETG1/SUA/NA/AtRFC1/CRK/AT-SAE1-1/NA/NA/BIO1	9
BP	GO:0071215	cellular response to abscisic acid stimulus	7/456	263/20876	0.352032	0.551546	0.473994	ATOST1/NA/ARAC1/MAPKKK19/KAT2/ABCG40/CDPK6	7
BP	GO:0097306	cellular response to alcohol	7/456	263/20876	0.352032	0.551546	0.473994	ATOST1/NA/ARAC1/MAPKKK19/KAT2/ABCG40/CDPK6	7
BP	GO:0048532	anatomical structure arrangement	7/456	264/20876	0.355583	0.552259	0.474606	PXY/TOR/ATGSL08/KNAT6/ATDCL2/AtMYB62/AGO1	7
BP	GO:0010118	stomatal movement	3/456	97/20876	0.355848	0.552259	0.474606	ATOST1/CDPK6/AT-EXP1	3
BP	GO:0035195	gene silencing by miRNA	4/456	138/20876	0.356008	0.552259	0.474606	SUA/NA/ATDCL2/AGO1	4
BP	GO:0042737	drug catabolic process	4/456	138/20876	0.356008	0.552259	0.474606	ATOST1/CID1/ATGH9A1/ACD1	4
BP	GO:0009084	glutamine family amino acid biosynthetic process	1/456	20/20876	0.357193	0.552259	0.474606	AT-P5C1	1
BP	GO:0033866	nucleoside bisphosphate biosynthetic process	1/456	20/20876	0.357193	0.552259	0.474606	ATHAL3	1
BP	GO:0034030	ribonucleoside bisphosphate biosynthetic process	1/456	20/20876	0.357193	0.552259	0.474606	ATHAL3	1
BP	GO:0034033	purine nucleoside bisphosphate biosynthetic process	1/456	20/20876	0.357193	0.552259	0.474606	ATHAL3	1
BP	GO:0043572	plastid fission	1/456	20/20876	0.357193	0.552259	0.474606	ARC6H	1
BP	GO:0043622	cortical microtubule organization	1/456	20/20876	0.357193	0.552259	0.474606	ATGH9A1	1
BP	GO:0080022	primary root development	1/456	20/20876	0.357193	0.552259	0.474606	TAR2	1
BP	GO:0050832	defense response to fungus	9/456	351/20876	0.360133	0.556138	0.47794	ATWRKY53/EFR/AAE3/NA/NA/ABCG40/ATMLO2/ATCNGC20/SARD1	9
BP	GO:0006470	protein dephosphorylation	5/456	181/20876	0.361936	0.557589	0.479187	NA/ATPEN2/CURT1B/PP2A-4/SARD1	5
BP	GO:0043543	protein acylation	5/456	181/20876	0.361936	0.557589	0.479187	CDPK6/NA/LHT1/BSK1/ATPDI2	5
BP	GO:0030422	production of siRNA involved in RNA interference	4/456	140/20876	0.365935	0.560562	0.481742	SUA/NA/ATDCL2/AGO1	4
BP	GO:0009723	response to ethylene	9/456	353/20876	0.366309	0.560562	0.481742	NA/MAPKKK19/NA/AtEIN3/ATERF-7/ABCG40/TAR2/ATMKK9/EPR1	9
BP	GO:0009863	salicylic acid mediated signaling pathway	9/456	353/20876	0.366309	0.560562	0.481742	ATWRKY53/AtEIN3/EFR/ABCG40/NA/ATMLO2/ATCNGC20/AtPDC1/SARD1	9
BP	GO:0000398	mRNA splicing, via spliceosome	3/456	99/20876	0.367776	0.560562	0.481742	SUA/smB/ATDCL2	3
BP	GO:0043086	negative regulation of catalytic activity	2/456	59/20876	0.37045	0.560562	0.481742	ATPEN2/ATCYCD1;1	2
BP	GO:0055072	iron ion homeostasis	4/456	141/20876	0.370896	0.560562	0.481742	NA/UGT72E3/WDL3/BTS	4
BP	GO:0000413	protein peptidyl-prolyl isomerization	1/456	21/20876	0.371247	0.560562	0.481742	NA	1
BP	GO:0006638	neutral lipid metabolic process	1/456	21/20876	0.371247	0.560562	0.481742	ATOST1	1
BP	GO:0006639	acylglycerol metabolic process	1/456	21/20876	0.371247	0.560562	0.481742	ATOST1	1
BP	GO:0006730	one-carbon metabolic process	1/456	21/20876	0.371247	0.560562	0.481742	ATDFC	1
BP	GO:0006855	drug transmembrane transport	1/456	21/20876	0.371247	0.560562	0.481742	ABCG40	1
BP	GO:0009112	nucleobase metabolic process	1/456	21/20876	0.371247	0.560562	0.481742	ASE2	1
BP	GO:0009954	proximal/distal pattern formation	1/456	21/20876	0.371247	0.560562	0.481742	AGO1	1
BP	GO:0031122	cytoplasmic microtubule organization	1/456	21/20876	0.371247	0.560562	0.481742	ATGH9A1	1
BP	GO:0071472	cellular response to salt stress	1/456	21/20876	0.371247	0.560562	0.481742	ATBPM2	1
BP	GO:1903825	organic acid transmembrane transport	1/456	21/20876	0.371247	0.560562	0.481742	ATGDU3	1
BP	GO:1905039	carboxylic acid transmembrane transport	1/456	21/20876	0.371247	0.560562	0.481742	ATGDU3	1
BP	GO:0071446	cellular response to salicylic acid stimulus	9/456	355/20876	0.372496	0.56179	0.482797	ATWRKY53/AtEIN3/EFR/ABCG40/NA/ATMLO2/ATCNGC20/AtPDC1/SARD1	9
BP	GO:0023051	regulation of signaling	4/456	142/20876	0.375855	0.566194	0.486582	ATPEN2/KAT2/AtELP3/ATVPS29	4
BP	GO:0009626	plant-type hypersensitive response	10/456	400/20876	0.377266	0.567431	0.487645	ATWRKY53/AtPHF1/EFR/NA/ABCG40/ATMLO2/LHT1/RPM1/ATCNGC20/SARD1	10
BP	GO:0034976	response to endoplasmic reticulum stress	9/456	357/20876	0.378693	0.567431	0.487645	ATWRKY7/NA/ATP58IPK/NA/NA/LHT1/pat1/NA/NA	9
BP	GO:0034440	lipid oxidation	5/456	185/20876	0.37927	0.567431	0.487645	RL2/NA/UBC28/ATMCB1/KAT2	5
BP	GO:0016109	tetraterpenoid biosynthetic process	3/456	101/20876	0.379665	0.567431	0.487645	NA/CAS1/ATSIG6	3
BP	GO:0016117	carotenoid biosynthetic process	3/456	101/20876	0.379665	0.567431	0.487645	NA/CAS1/ATSIG6	3
BP	GO:0048584	positive regulation of response to stimulus	3/456	101/20876	0.379665	0.567431	0.487645	ATSPX1/EFR/KAT2	3
BP	GO:0009743	response to carbohydrate	10/456	401/20876	0.380192	0.567431	0.487645	NA/AtEIN3/CYCD3/ATMCB1/SDR1/CIPK9/TFL-1/SIS3/ATGH9A1/NA	10
BP	GO:0034050	host programmed cell death induced by symbiont	10/456	401/20876	0.380192	0.567431	0.487645	ATWRKY53/AtPHF1/EFR/NA/ABCG40/ATMLO2/LHT1/RPM1/ATCNGC20/SARD1	10
BP	GO:0009308	amine metabolic process	6/456	229/20876	0.384385	0.569163	0.489133	GDH2/ATMYB4/SCO4/pat1/ATMKK9/ATOMT1	6
BP	GO:0010197	polar nucleus fusion	1/456	22/20876	0.384995	0.569163	0.489133	EDA33	1
BP	GO:0010675	regulation of cellular carbohydrate metabolic process	1/456	22/20876	0.384995	0.569163	0.489133	AKN1	1
BP	GO:0031329	regulation of cellular catabolic process	1/456	22/20876	0.384995	0.569163	0.489133	TOR	1
BP	GO:0044273	sulfur compound catabolic process	1/456	22/20876	0.384995	0.569163	0.489133	ACD1	1
BP	GO:0046885	regulation of hormone biosynthetic process	1/456	22/20876	0.384995	0.569163	0.489133	SARD1	1
BP	GO:0055081	anion homeostasis	1/456	22/20876	0.384995	0.569163	0.489133	NA	1
BP	GO:0009926	auxin polar transport	3/456	102/20876	0.385591	0.569163	0.489133	NA/ATCCD7/AGO1	3
BP	GO:0031050	dsRNA processing	4/456	144/20876	0.385761	0.569163	0.489133	SUA/NA/ATDCL2/AGO1	4
BP	GO:0070918	production of small RNA involved in gene silencing by RNA	4/456	144/20876	0.385761	0.569163	0.489133	SUA/NA/ATDCL2/AGO1	4
BP	GO:0010431	seed maturation	5/456	187/20876	0.387934	0.571716	0.491328	TOR/TUB6/ATHDA6/NA/AGO1	5
BP	GO:0010646	regulation of cell communication	4/456	145/20876	0.390707	0.575146	0.494275	ATSPX1/ATPEN2/KAT2/AtELP3	4
BP	GO:0007346	regulation of mitotic cell cycle	3/456	103/20876	0.391505	0.575663	0.49472	BUBR1/CYCD3/NA	3
BP	GO:0048582	positive regulation of post-embryonic development	2/456	62/20876	0.393822	0.578412	0.497082	AAE3/CIB1	2
BP	GO:0035556	intracellular signal transduction	12/456	495/20876	0.397789	0.578616	0.497258	NA/ATWRKY53/MAPKKK19/AtEIN3/ATERF-7/EFR/ATPEN2/ABCG40/ATMLO2/ATMKK9/ATCNGC20/SARD1	12
BP	GO:0006995	cellular response to nitrogen starvation	1/456	23/20876	0.398443	0.578616	0.497258	CRK10	1
BP	GO:0007140	male meiotic nuclear division	1/456	23/20876	0.398443	0.578616	0.497258	NA	1
BP	GO:0009559	embryo sac central cell differentiation	1/456	23/20876	0.398443	0.578616	0.497258	EDA33	1
BP	GO:0009900	dehiscence	1/456	23/20876	0.398443	0.578616	0.497258	ANAC043	1
BP	GO:0010639	negative regulation of organelle organization	1/456	23/20876	0.398443	0.578616	0.497258	BUBR1	1
BP	GO:0046838	phosphorylated carbohydrate dephosphorylation	1/456	23/20876	0.398443	0.578616	0.497258	NA	1
BP	GO:0046855	inositol phosphate dephosphorylation	1/456	23/20876	0.398443	0.578616	0.497258	NA	1
BP	GO:0051129	negative regulation of cellular component organization	1/456	23/20876	0.398443	0.578616	0.497258	BUBR1	1
BP	GO:0071545	inositol phosphate catabolic process	1/456	23/20876	0.398443	0.578616	0.497258	NA	1
BP	GO:0071236	cellular response to antibiotic	9/456	364/20876	0.400432	0.580852	0.499179	ATWRKY53/AtEIN3/EFR/ABCG40/NA/ATMLO2/ATCNGC20/AtPDC1/SARD1	9
BP	GO:0052542	defense response by callose deposition	2/456	63/20876	0.401525	0.581723	0.499928	NA/NA	2
BP	GO:0031348	negative regulation of defense response	7/456	277/20876	0.401934	0.581723	0.499928	ATWRKY53/EFR/ABCG40/NA/ATMLO2/ATCNGC20/SARD1	7
BP	GO:0009100	glycoprotein metabolic process	5/456	191/20876	0.405237	0.585278	0.502983	NA/AtEIN3/NA/ATPANK2/MANIB	5
BP	GO:0034470	ncRNA processing	7/456	279/20876	0.409074	0.585278	0.502983	emb2738/MORF9/NA/TOR/AtGRP4/AtELP3/CURT1B	7
BP	GO:0034504	protein localization to nucleus	3/456	106/20876	0.409154	0.585278	0.502983	ATSUN1/SCR/NA	3
BP	GO:0060918	auxin transport	3/456	106/20876	0.409154	0.585278	0.502983	NA/ATCCD7/AGO1	3
BP	GO:0010389	regulation of G2/M transition of mitotic cell cycle	2/456	64/20876	0.409183	0.585278	0.502983	CYCD3/NA	2
BP	GO:1902749	regulation of cell cycle G2/M phase transition	2/456	64/20876	0.409183	0.585278	0.502983	CYCD3/NA	2
BP	GO:0009639	response to red or far red light	10/456	411/20876	0.409537	0.585278	0.502983	AtEIN3/SRR1/PAT1/EID1/ATGA2OX2/ATHB-2/ATHDA6/AT-EXP1/BHLH161/AGO1	10
BP	GO:0090696	post-embryonic plant organ development	9/456	367/20876	0.409762	0.585278	0.502983	BUBR1/AP2/AtTIR1/HEN4/ATMCB1/AGL2/NA/NA/ATMYB35	9
BP	GO:0008356	asymmetric cell division	1/456	24/20876	0.411598	0.585278	0.502983	SCR	1
BP	GO:0009119	ribonucleoside metabolic process	1/456	24/20876	0.411598	0.585278	0.502983	ADK1	1
BP	GO:0010928	regulation of auxin mediated signaling pathway	1/456	24/20876	0.411598	0.585278	0.502983	AtELP3	1
BP	GO:0030865	cortical cytoskeleton organization	1/456	24/20876	0.411598	0.585278	0.502983	ATGH9A1	1
BP	GO:0043255	regulation of carbohydrate biosynthetic process	1/456	24/20876	0.411598	0.585278	0.502983	AKN1	1
BP	GO:0052541	plant-type cell wall cellulose metabolic process	1/456	24/20876	0.411598	0.585278	0.502983	RD21B	1
BP	GO:0009658	chloroplast organization	6/456	236/20876	0.411644	0.585278	0.502983	ASE2/emb2738/MORF9/NA/ATSIG6/ARC6H	6
BP	GO:0034968	histone lysine methylation	6/456	236/20876	0.411644	0.585278	0.502983	ETG1/SUA/AtRFC1/NA/NA/BIO1	6
BP	GO:0005984	disaccharide metabolic process	5/456	193/20876	0.413868	0.587793	0.505144	ATOST1/ATFRO8/RS5/IMPL1/ATSUS6	5
BP	GO:0009914	hormone transport	3/456	107/20876	0.415003	0.588758	0.505973	NA/ATCCD7/AGO1	3
BP	GO:0018022	peptidyl-lysine methylation	6/456	237/20876	0.415532	0.58886	0.506061	ETG1/SUA/AtRFC1/NA/NA/BIO1	6
BP	GO:0000086	G2/M transition of mitotic cell cycle	2/456	65/20876	0.416792	0.589352	0.506483	CYCD3/NA	2
BP	GO:0044839	cell cycle G2/M phase transition	2/456	65/20876	0.416792	0.589352	0.506483	CYCD3/NA	2
BP	GO:0010363	regulation of plant-type hypersensitive response	9/456	371/20876	0.422202	0.596089	0.512273	ATWRKY53/AtPHF1/EFR/NA/ABCG40/ATMLO2/LHT1/ATCNGC20/SARD1	9
BP	GO:0006875	cellular metal ion homeostasis	5/456	195/20876	0.42248	0.596089	0.512273	NA/AtTic21/UGT72E3/WDL3/BTS	5
BP	GO:0042631	cellular response to water deprivation	2/456	66/20876	0.424351	0.596933	0.512999	ATBPM2/RD2	2
BP	GO:0071462	cellular response to water stimulus	2/456	66/20876	0.424351	0.596933	0.512999	ATBPM2/RD2	2
BP	GO:0010099	regulation of photomorphogenesis	1/456	25/20876	0.424465	0.596933	0.512999	EID1	1
BP	GO:0006399	tRNA metabolic process	3/456	109/20876	0.426645	0.599346	0.515073	emb2738/MORF9/AtELP3	3
BP	GO:0019220	regulation of phosphate metabolic process	5/456	197/20876	0.431068	0.604245	0.519282	NA/ATPEN2/ATCYCD1;1/CURT1B/SARD1	5
BP	GO:0051174	regulation of phosphorus metabolic process	5/456	197/20876	0.431068	0.604245	0.519282	NA/ATPEN2/ATCYCD1;1/CURT1B/SARD1	5
BP	GO:0032269	negative regulation of cellular protein metabolic process	2/456	67/20876	0.431859	0.604697	0.519671	ATPEN2/ATCYCD1;1	2
BP	GO:0007568	aging	4/456	154/20876	0.434886	0.606956	0.521612	ATWRKY53/ATMCB1/TFL-1/ALPHA	4
BP	GO:0009630	gravitropism	4/456	154/20876	0.434886	0.606956	0.521612	SCR/NA/CPI1/TAR2	4
BP	GO:0046916	cellular transition metal ion homeostasis	4/456	154/20876	0.434886	0.606956	0.521612	NA/UGT72E3/WDL3/BTS	4
BP	GO:0016441	posttranscriptional gene silencing	5/456	198/20876	0.435353	0.606956	0.521612	SUA/ATHDA6/NA/ATDCL2/AGO1	5
BP	GO:0043624	cellular protein complex disassembly	1/456	26/20876	0.437052	0.60801	0.522519	ATVLN4	1
BP	GO:0046174	polyol catabolic process	1/456	26/20876	0.437052	0.60801	0.522519	NA	1
BP	GO:0009825	multidimensional cell growth	3/456	111/20876	0.438205	0.608959	0.523334	JK218/TUB6/ATGH9A1	3
BP	GO:0048439	flower morphogenesis	2/456	68/20876	0.439315	0.609132	0.523482	PXY/AGO1	2
BP	GO:0051248	negative regulation of protein metabolic process	2/456	68/20876	0.439315	0.609132	0.523482	ATPEN2/ATCYCD1;1	2
BP	GO:0051607	defense response to virus	4/456	155/20876	0.439745	0.609132	0.523482	SUA/NA/ATDCL2/AGO1	4
BP	GO:0006364	rRNA processing	6/456	244/20876	0.442645	0.612491	0.526369	emb2738/MORF9/NA/TOR/AtGRP4/CURT1B	6
BP	GO:0006857	oligopeptide transport	3/456	112/20876	0.443952	0.613643	0.527359	ATWRKY7/ATMYB4/YSL7	3
BP	GO:0006633	fatty acid biosynthetic process	4/456	156/20876	0.444592	0.61387	0.527554	ATOST1/CAS1/ATMYB123/LAG1	4
BP	GO:0044092	negative regulation of molecular function	2/456	69/20876	0.446717	0.615848	0.529254	ATPEN2/ATCYCD1;1	2
BP	GO:0000079	regulation of cyclin-dependent protein serine/threonine kinase activity	1/456	27/20876	0.449364	0.615848	0.529254	ATCYCD1;1	1
BP	GO:0032984	protein-containing complex disassembly	1/456	27/20876	0.449364	0.615848	0.529254	ATVLN4	1
BP	GO:0045736	negative regulation of cyclin-dependent protein serine/threonine kinase activity	1/456	27/20876	0.449364	0.615848	0.529254	ATCYCD1;1	1
BP	GO:1902532	negative regulation of intracellular signal transduction	1/456	27/20876	0.449364	0.615848	0.529254	ATPEN2	1
BP	GO:1904029	regulation of cyclin-dependent protein kinase activity	1/456	27/20876	0.449364	0.615848	0.529254	ATCYCD1;1	1
BP	GO:1904030	negative regulation of cyclin-dependent protein kinase activity	1/456	27/20876	0.449364	0.615848	0.529254	ATCYCD1;1	1
BP	GO:0006636	unsaturated fatty acid biosynthetic process	2/456	70/20876	0.454064	0.617875	0.530996	ATOST1/CAS1	2
BP	GO:0010029	regulation of seed germination	2/456	70/20876	0.454064	0.617875	0.530996	AAE3/ATMCB1	2
BP	GO:0033559	unsaturated fatty acid metabolic process	2/456	70/20876	0.454064	0.617875	0.530996	ATOST1/CAS1	2
BP	GO:0046173	polyol biosynthetic process	2/456	70/20876	0.454064	0.617875	0.530996	ACBP/RS5	2
BP	GO:0016072	rRNA metabolic process	6/456	247/20876	0.454193	0.617875	0.530996	emb2738/MORF9/NA/TOR/AtGRP4/CURT1B	6
BP	GO:0065009	regulation of molecular function	6/456	247/20876	0.454193	0.617875	0.530996	EFR/ATPEN2/ATCYCD1;1/CDPK6/OLD5/NA	6
BP	GO:0090351	seedling development	6/456	247/20876	0.454193	0.617875	0.530996	PAP85/AAE3/ATMCB1/NA/ATSIG6/ATDFC	6
BP	GO:0051726	regulation of cell cycle	7/456	292/20876	0.45528	0.618701	0.531706	BUBR1/ETG1/CYCD3/ATCYCD1;1/NA/CYCJ18/BIO1	7
BP	GO:0000911	cytokinesis by cell plate formation	5/456	204/20876	0.460899	0.619817	0.532665	BUBR1/CYCD3/TOR/NA/NA	5
BP	GO:0032506	cytokinetic process	5/456	204/20876	0.460899	0.619817	0.532665	BUBR1/CYCD3/TOR/NA/NA	5
BP	GO:1902410	mitotic cytokinetic process	5/456	204/20876	0.460899	0.619817	0.532665	BUBR1/CYCD3/TOR/NA/NA	5
BP	GO:0016556	mRNA modification	3/456	115/20876	0.461051	0.619817	0.532665	NA/NA/NA	3
BP	GO:0051235	maintenance of location	3/456	115/20876	0.461051	0.619817	0.532665	PAP85/SCR/NA	3
BP	GO:0045036	protein targeting to chloroplast	2/456	71/20876	0.461354	0.619817	0.532665	MORF9/AtTic21	2
BP	GO:0072596	establishment of protein localization to chloroplast	2/456	71/20876	0.461354	0.619817	0.532665	MORF9/AtTic21	2
BP	GO:0072598	protein localization to chloroplast	2/456	71/20876	0.461354	0.619817	0.532665	MORF9/AtTic21	2
BP	GO:0046164	alcohol catabolic process	1/456	28/20876	0.461407	0.619817	0.532665	NA	1
BP	GO:0048235	pollen sperm cell differentiation	1/456	28/20876	0.461407	0.619817	0.532665	DAA1	1
BP	GO:0071470	cellular response to osmotic stress	1/456	28/20876	0.461407	0.619817	0.532665	ATBPM2	1
BP	GO:1903047	mitotic cell cycle process	6/456	249/20876	0.461862	0.619817	0.532665	BUBR1/CYCD3/TOR/NA/NA/NA	6
BP	GO:0051301	cell division	8/456	339/20876	0.462507	0.620038	0.532855	BUBR1/ETG1/CYCD3/TOR/NA/SCR/NA/AGO1	8
BP	GO:0010048	vernalization response	3/456	116/20876	0.4667	0.624349	0.53656	RL2/AGL2/AGL4	3
BP	GO:0008284	positive regulation of cell proliferation	2/456	72/20876	0.468588	0.624349	0.53656	HAT3.1/CHC1	2
BP	GO:0048447	sepal morphogenesis	2/456	72/20876	0.468588	0.624349	0.53656	BUBR1/NA	2
BP	GO:0048451	petal formation	2/456	72/20876	0.468588	0.624349	0.53656	BUBR1/NA	2
BP	GO:0048453	sepal formation	2/456	72/20876	0.468588	0.624349	0.53656	BUBR1/NA	2
BP	GO:0042538	hyperosmotic salinity response	4/456	161/20876	0.468625	0.624349	0.53656	MAPKKK19/ABCG40/ATHAL3/ATGH9A1	4
BP	GO:0009116	nucleoside metabolic process	1/456	29/20876	0.473187	0.628747	0.54034	ADK1	1
BP	GO:0048598	embryonic morphogenesis	1/456	29/20876	0.473187	0.628747	0.54034	TAR2	1
BP	GO:0009629	response to gravity	4/456	162/20876	0.473387	0.628747	0.54034	SCR/NA/CPI1/TAR2	4
BP	GO:1900140	regulation of seedling development	2/456	73/20876	0.475763	0.631254	0.542494	AAE3/ATMCB1	2
BP	GO:0035690	cellular response to drug	9/456	390/20876	0.480925	0.633362	0.544305	ATWRKY53/AtEIN3/EFR/ABCG40/NA/ATMLO2/ATCNGC20/AtPDC1/SARD1	9
BP	GO:0033692	cellular polysaccharide biosynthetic process	11/456	481/20876	0.481474	0.633362	0.544305	I14H/ATGSL08/ATFRO8/NA/IMPL1/ATPDI2/WDL3/NA/SIS3/COBL4/ATGH9A1	11
BP	GO:0015824	proline transport	2/456	74/20876	0.482879	0.633362	0.544305	NA/NA	2
BP	GO:0009692	ethylene metabolic process	3/456	119/20876	0.483487	0.633362	0.544305	NA/ATMKK9/ACD1	3
BP	GO:0009693	ethylene biosynthetic process	3/456	119/20876	0.483487	0.633362	0.544305	NA/ATMKK9/ACD1	3
BP	GO:0043449	cellular alkene metabolic process	3/456	119/20876	0.483487	0.633362	0.544305	NA/ATMKK9/ACD1	3
BP	GO:0043450	alkene biosynthetic process	3/456	119/20876	0.483487	0.633362	0.544305	NA/ATMKK9/ACD1	3
BP	GO:0065002	intracellular protein transmembrane transport	3/456	119/20876	0.483487	0.633362	0.544305	RL2/UBC28/AtTic21	3
BP	GO:0071806	protein transmembrane transport	3/456	119/20876	0.483487	0.633362	0.544305	RL2/UBC28/AtTic21	3
BP	GO:1900673	olefin metabolic process	3/456	119/20876	0.483487	0.633362	0.544305	NA/ATMKK9/ACD1	3
BP	GO:1900674	olefin biosynthetic process	3/456	119/20876	0.483487	0.633362	0.544305	NA/ATMKK9/ACD1	3
BP	GO:0002831	regulation of response to biotic stimulus	1/456	30/20876	0.484711	0.633362	0.544305	SARD1	1
BP	GO:0040011	locomotion	1/456	30/20876	0.484711	0.633362	0.544305	ATSYTA	1
BP	GO:0043562	cellular response to nitrogen levels	1/456	30/20876	0.484711	0.633362	0.544305	CRK10	1
BP	GO:2000030	regulation of response to red or far red light	1/456	30/20876	0.484711	0.633362	0.544305	EID1	1
BP	GO:0000281	mitotic cytokinesis	5/456	210/20876	0.486102	0.634538	0.545316	BUBR1/CYCD3/TOR/NA/NA	5
BP	GO:0006346	methylation-dependent chromatin silencing	3/456	120/20876	0.489027	0.636965	0.547402	SUA/NA/AGO1	3
BP	GO:0006826	iron ion transport	3/456	120/20876	0.489027	0.636965	0.547402	NA/UGT72E3/WDL3	3
BP	GO:0048442	sepal development	2/456	75/20876	0.489935	0.636965	0.547402	BUBR1/NA	2
BP	GO:0048464	flower calyx development	2/456	75/20876	0.489935	0.636965	0.547402	BUBR1/NA	2
BP	GO:0048440	carpel development	6/456	257/20876	0.492242	0.637099	0.547517	AP2/AGL11/CYP94B3/AGL2/AGL4/NA	6
BP	GO:0000910	cytokinesis	5/456	212/20876	0.494413	0.637099	0.547517	BUBR1/CYCD3/TOR/NA/NA	5
BP	GO:0009311	oligosaccharide metabolic process	5/456	212/20876	0.494413	0.637099	0.547517	ATOST1/ATFRO8/RS5/IMPL1/ATSUS6	5
BP	GO:0061640	cytoskeleton-dependent cytokinesis	5/456	212/20876	0.494413	0.637099	0.547517	BUBR1/CYCD3/TOR/NA/NA	5
BP	GO:0008033	tRNA processing	1/456	31/20876	0.495982	0.637099	0.547517	AtELP3	1
BP	GO:0009292	genetic transfer	1/456	31/20876	0.495982	0.637099	0.547517	AtELP3	1
BP	GO:0009294	DNA mediated transformation	1/456	31/20876	0.495982	0.637099	0.547517	AtELP3	1
BP	GO:0009894	regulation of catabolic process	1/456	31/20876	0.495982	0.637099	0.547517	TOR	1
BP	GO:0009967	positive regulation of signal transduction	1/456	31/20876	0.495982	0.637099	0.547517	KAT2	1
BP	GO:0023056	positive regulation of signaling	1/456	31/20876	0.495982	0.637099	0.547517	KAT2	1
BP	GO:0044764	multi-organism cellular process	1/456	31/20876	0.495982	0.637099	0.547517	AtELP3	1
BP	GO:0071281	cellular response to iron ion	1/456	31/20876	0.495982	0.637099	0.547517	AtEIN3	1
BP	GO:0032535	regulation of cellular component size	4/456	167/20876	0.496947	0.637099	0.547517	TOR/ATGSL08/NA/AGO1	4
BP	GO:0090066	regulation of anatomical structure size	4/456	167/20876	0.496947	0.637099	0.547517	TOR/ATGSL08/NA/AGO1	4
BP	GO:0032446	protein modification by small protein conjugation	5/456	213/20876	0.498549	0.637886	0.548194	BB/NA/JK218/AT-SAE1-1/SIS3	5
BP	GO:0061024	membrane organization	5/456	213/20876	0.498549	0.637886	0.548194	CAS1/MORF9/ATSYTA/CURT1B/ATSIG6	5
BP	GO:0043067	regulation of programmed cell death	9/456	396/20876	0.499218	0.638109	0.548385	ATWRKY53/AtPHF1/EFR/NA/ABCG40/ATMLO2/LHT1/ATCNGC20/SARD1	9
BP	GO:0043069	negative regulation of programmed cell death	4/456	168/20876	0.501606	0.640528	0.550464	AtPHF1/NA/ABCG40/LHT1	4
BP	GO:0015804	neutral amino acid transport	2/456	77/20876	0.503865	0.642776	0.552396	NA/NA	2
BP	GO:0032350	regulation of hormone metabolic process	1/456	32/20876	0.507008	0.64551	0.554746	SARD1	1
BP	GO:0046520	sphingoid biosynthetic process	1/456	32/20876	0.507008	0.64551	0.554746	LAG1	1
BP	GO:0007031	peroxisome organization	3/456	124/20876	0.51089	0.649239	0.55795	RL2/UBC28/KAT2	3
BP	GO:0009860	pollen tube growth	6/456	262/20876	0.510943	0.649239	0.55795	NA/AGL11/AGL2/AGL4/ATCHX15/ROH1	6
BP	GO:0009873	ethylene-activated signaling pathway	3/456	125/20876	0.516279	0.654722	0.562662	AtEIN3/ATERF-7/ATMKK9	3
BP	GO:0012501	programmed cell death	10/456	448/20876	0.517177	0.654722	0.562662	ATWRKY53/AtPHF1/EFR/NA/ABCG40/ATMLO2/LHT1/RPM1/ATCNGC20/SARD1	10
BP	GO:0009944	polarity specification of adaxial/abaxial axis	2/456	79/20876	0.517546	0.654722	0.562662	PXY/AtMYB62	2
BP	GO:1902531	regulation of intracellular signal transduction	1/456	33/20876	0.517793	0.654722	0.562662	ATPEN2	1
BP	GO:2000280	regulation of root development	1/456	33/20876	0.517793	0.654722	0.562662	CPC	1
BP	GO:0060548	negative regulation of cell death	4/456	172/20876	0.520049	0.656641	0.564312	AtPHF1/NA/ABCG40/LHT1	4
BP	GO:0000278	mitotic cell cycle	9/456	403/20876	0.520328	0.656641	0.564312	BUBR1/ETG1/CYCD3/ATCYCD1;1/TOR/NA/NA/NA/HYP7	9
BP	GO:0008219	cell death	11/456	496/20876	0.522497	0.658425	0.565844	ATWRKY53/AtPHF1/AtEIN3/EFR/NA/ABCG40/ATMLO2/LHT1/RPM1/ATCNGC20/SARD1	11
BP	GO:0010941	regulation of cell death	9/456	404/20876	0.523321	0.658425	0.565844	ATWRKY53/AtPHF1/EFR/NA/ABCG40/ATMLO2/LHT1/ATCNGC20/SARD1	9
BP	GO:0034660	ncRNA metabolic process	8/456	358/20876	0.523915	0.658425	0.565844	emb2738/MORF9/NA/TOR/AtGRP4/AtELP3/CURT1B/ATSIG6	8
BP	GO:0009624	response to nematode	2/456	80/20876	0.524292	0.658425	0.565844	ATCNGC20/NA	2
BP	GO:0030244	cellulose biosynthetic process	2/456	80/20876	0.524292	0.658425	0.565844	ATPDI2/ATGH9A1	2
BP	GO:0002218	activation of innate immune response	1/456	34/20876	0.528343	0.660301	0.567456	EFR	1
BP	GO:0002253	activation of immune response	1/456	34/20876	0.528343	0.660301	0.567456	EFR	1
BP	GO:0009064	glutamine family amino acid metabolic process	1/456	34/20876	0.528343	0.660301	0.567456	AT-P5C1	1
BP	GO:0010311	lateral root formation	1/456	34/20876	0.528343	0.660301	0.567456	AtTIR1	1
BP	GO:1901616	organic hydroxy compound catabolic process	1/456	34/20876	0.528343	0.660301	0.567456	NA	1
BP	GO:0009943	adaxial/abaxial axis specification	2/456	81/20876	0.530974	0.662947	0.569731	PXY/AtMYB62	2
BP	GO:0016569	covalent chromatin modification	9/456	408/20876	0.535228	0.667613	0.573741	ETG1/SUA/AtRFC1/ATHDA6/NA/NA/BIO1/ATDCL2/AGO1	9
BP	GO:0006928	movement of cell or subcellular component	2/456	82/20876	0.537592	0.668666	0.574646	ATMYA2/NA	2
BP	GO:0030048	actin filament-based movement	2/456	82/20876	0.537592	0.668666	0.574646	ATMYA2/NA	2
BP	GO:0002213	defense response to insect	1/456	35/20876	0.538662	0.668666	0.574646	CYP94B3	1
BP	GO:0009816	defense response to bacterium, incompatible interaction	1/456	35/20876	0.538662	0.668666	0.574646	ATWRKY53	1
BP	GO:0009828	plant-type cell wall loosening	1/456	35/20876	0.538662	0.668666	0.574646	AT-EXP1	1
BP	GO:0009644	response to high light intensity	5/456	224/20876	0.543135	0.673571	0.57886	ATWRKY7/ATP58IPK/MGT4/CID1/SIS3	5
BP	GO:0018208	peptidyl-proline modification	1/456	36/20876	0.548756	0.679889	0.58429	NA	1
BP	GO:0010286	heat acclimation	2/456	84/20876	0.550634	0.681561	0.585727	NA/NA	2
BP	GO:0016246	RNA interference	4/456	179/20876	0.551521	0.682006	0.58611	SUA/NA/ATDCL2/AGO1	4
BP	GO:0048585	negative regulation of response to stimulus	8/456	367/20876	0.552147	0.682126	0.586212	ATWRKY53/EFR/ATPEN2/ABCG40/NA/ATMLO2/ATCNGC20/SARD1	8
BP	GO:0009309	amine biosynthetic process	1/456	37/20876	0.55863	0.68816	0.591398	pat1	1
BP	GO:0009911	positive regulation of flower development	1/456	37/20876	0.55863	0.68816	0.591398	CIB1	1
BP	GO:0042401	cellular biogenic amine biosynthetic process	1/456	37/20876	0.55863	0.68816	0.591398	pat1	1
BP	GO:0019288	isopentenyl diphosphate biosynthetic process, methylerythritol 4-phosphate pathway	5/456	230/20876	0.566657	0.694978	0.597258	CAS1/NA/NA/ATSIG6/ACD1	5
BP	GO:0045088	regulation of innate immune response	9/456	419/20876	0.567392	0.694978	0.597258	ATWRKY53/AtPHF1/EFR/NA/ABCG40/ATMLO2/LHT1/ATCNGC20/SARD1	9
BP	GO:0006109	regulation of carbohydrate metabolic process	1/456	38/20876	0.568288	0.694978	0.597258	AKN1	1
BP	GO:0009610	response to symbiotic fungus	1/456	38/20876	0.568288	0.694978	0.597258	NA	1
BP	GO:0071248	cellular response to metal ion	1/456	38/20876	0.568288	0.694978	0.597258	AtEIN3	1
BP	GO:0006486	protein glycosylation	4/456	183/20876	0.56901	0.694978	0.597258	NA/AtEIN3/NA/ATPANK2	4
BP	GO:0009101	glycoprotein biosynthetic process	4/456	183/20876	0.56901	0.694978	0.597258	NA/AtEIN3/NA/ATPANK2	4
BP	GO:0043413	macromolecule glycosylation	4/456	183/20876	0.56901	0.694978	0.597258	NA/AtEIN3/NA/ATPANK2	4
BP	GO:0070085	glycosylation	4/456	183/20876	0.56901	0.694978	0.597258	NA/AtEIN3/NA/ATPANK2	4
BP	GO:0048446	petal morphogenesis	2/456	87/20876	0.569707	0.695172	0.597424	BUBR1/NA	2
BP	GO:0050776	regulation of immune response	9/456	421/20876	0.573139	0.698699	0.600456	ATWRKY53/AtPHF1/EFR/NA/ABCG40/ATMLO2/LHT1/ATCNGC20/SARD1	9
BP	GO:0030968	endoplasmic reticulum unfolded protein response	4/456	185/20876	0.577611	0.702313	0.603561	NA/NA/LHT1/NA	4
BP	GO:0009567	double fertilization forming a zygote and endosperm	1/456	39/20876	0.577735	0.702313	0.603561	AGL11	1
BP	GO:0009608	response to symbiont	1/456	39/20876	0.577735	0.702313	0.603561	NA	1
BP	GO:0002682	regulation of immune system process	9/456	424/20876	0.581697	0.704956	0.605833	ATWRKY53/AtPHF1/EFR/NA/ABCG40/ATMLO2/LHT1/ATCNGC20/SARD1	9
BP	GO:0009240	isopentenyl diphosphate biosynthetic process	5/456	234/20876	0.581989	0.704956	0.605833	CAS1/NA/NA/ATSIG6/ACD1	5
BP	GO:0046490	isopentenyl diphosphate metabolic process	5/456	234/20876	0.581989	0.704956	0.605833	CAS1/NA/NA/ATSIG6/ACD1	5
BP	GO:0043647	inositol phosphate metabolic process	2/456	89/20876	0.582094	0.704956	0.605833	ACBP/NA	2
BP	GO:0000160	phosphorelay signal transduction system	3/456	138/20876	0.583263	0.70571	0.606481	AtEIN3/ATERF-7/ATMKK9	3
BP	GO:0006986	response to unfolded protein	4/456	187/20876	0.586114	0.707171	0.607737	NA/NA/LHT1/NA	4
BP	GO:0034620	cellular response to unfolded protein	4/456	187/20876	0.586114	0.707171	0.607737	NA/NA/LHT1/NA	4
BP	GO:0035967	cellular response to topologically incorrect protein	4/456	187/20876	0.586114	0.707171	0.607737	NA/NA/LHT1/NA	4
BP	GO:0009566	fertilization	1/456	40/20876	0.586976	0.70755	0.608062	AGL11	1
BP	GO:0010564	regulation of cell cycle process	3/456	139/20876	0.588166	0.708324	0.608727	BUBR1/CYCD3/NA	3
BP	GO:0009966	regulation of signal transduction	3/456	140/20876	0.593033	0.712854	0.61262	ATPEN2/KAT2/AtELP3	3
BP	GO:0035304	regulation of protein dephosphorylation	3/456	140/20876	0.593033	0.712854	0.61262	NA/CURT1B/SARD1	3
BP	GO:0009225	nucleotide-sugar metabolic process	1/456	41/20876	0.596015	0.714471	0.61401	ATRGP1	1
BP	GO:0052546	cell wall pectin metabolic process	1/456	41/20876	0.596015	0.714471	0.61401	RD21B	1
BP	GO:0009867	jasmonic acid mediated signaling pathway	6/456	286/20876	0.596592	0.714471	0.61401	ATWRKY53/EFR/ABCG40/ATMLO2/ATCNGC20/SARD1	6
BP	GO:0071395	cellular response to jasmonic acid stimulus	6/456	286/20876	0.596592	0.714471	0.61401	ATWRKY53/EFR/ABCG40/ATMLO2/ATCNGC20/SARD1	6
BP	GO:0035303	regulation of dephosphorylation	3/456	141/20876	0.597862	0.715329	0.614747	NA/CURT1B/SARD1	3
BP	GO:0035194	posttranscriptional gene silencing by RNA	4/456	190/20876	0.598681	0.715645	0.615019	SUA/NA/ATDCL2/AGO1	4
BP	GO:0022603	regulation of anatomical structure morphogenesis	3/456	142/20876	0.602653	0.719728	0.618527	UBC28/AtELP3/CPC	3
BP	GO:0010351	lithium ion transport	1/456	42/20876	0.604857	0.721025	0.619643	ATCHX4	1
BP	GO:0030148	sphingolipid biosynthetic process	1/456	42/20876	0.604857	0.721025	0.619643	LAG1	1
BP	GO:0016571	histone methylation	6/456	290/20876	0.610081	0.724644	0.622752	ETG1/SUA/AtRFC1/NA/NA/BIO1	6
BP	GO:0015919	peroxisomal membrane transport	2/456	94/20876	0.611904	0.724644	0.622752	RL2/UBC28	2
BP	GO:0016558	protein import into peroxisome matrix	2/456	94/20876	0.611904	0.724644	0.622752	RL2/UBC28	2
BP	GO:0009750	response to fructose	3/456	144/20876	0.612123	0.724644	0.622752	NA/ATGH9A1/NA	3
BP	GO:0071369	cellular response to ethylene stimulus	3/456	144/20876	0.612123	0.724644	0.622752	AtEIN3/ATERF-7/ATMKK9	3
BP	GO:0000303	response to superoxide	1/456	43/20876	0.613506	0.724644	0.622752	AtEIN3	1
BP	GO:0000305	response to oxygen radical	1/456	43/20876	0.613506	0.724644	0.622752	AtEIN3	1
BP	GO:0022411	cellular component disassembly	1/456	43/20876	0.613506	0.724644	0.622752	ATVLN4	1
BP	GO:0042364	water-soluble vitamin biosynthetic process	1/456	43/20876	0.613506	0.724644	0.622752	BIO1	1
BP	GO:0071241	cellular response to inorganic substance	1/456	43/20876	0.613506	0.724644	0.622752	AtEIN3	1
BP	GO:0006342	chromatin silencing	5/456	243/20876	0.615394	0.72621	0.624098	SUA/AtRFC1/NA/ATDCL2/AGO1	5
BP	GO:0016458	gene silencing	8/456	389/20876	0.61798	0.728043	0.625674	ETG1/SUA/AtRFC1/ATHDA6/NA/NA/ATDCL2/AGO1	8
BP	GO:0048580	regulation of post-embryonic development	10/456	485/20876	0.618075	0.728043	0.625674	AAE3/CIB1/EID1/ATMCB1/AGL11/AGL2/AGL4/NA/NA/TFL-1	10
BP	GO:0006479	protein methylation	6/456	293/20876	0.620034	0.728294	0.625889	ETG1/SUA/AtRFC1/NA/NA/BIO1	6
BP	GO:0008213	protein alkylation	6/456	293/20876	0.620034	0.728294	0.625889	ETG1/SUA/AtRFC1/NA/NA/BIO1	6
BP	GO:0009817	defense response to fungus, incompatible interaction	1/456	44/20876	0.621965	0.728294	0.625889	ATMLO2	1
BP	GO:0010565	regulation of cellular ketone metabolic process	1/456	44/20876	0.621965	0.728294	0.625889	SARD1	1
BP	GO:0015893	drug transport	1/456	44/20876	0.621965	0.728294	0.625889	ABCG40	1
BP	GO:0045089	positive regulation of innate immune response	1/456	44/20876	0.621965	0.728294	0.625889	EFR	1
BP	GO:0006625	protein targeting to peroxisome	2/456	96/20876	0.623365	0.728294	0.625889	RL2/UBC28	2
BP	GO:0072662	protein localization to peroxisome	2/456	96/20876	0.623365	0.728294	0.625889	RL2/UBC28	2
BP	GO:0072663	establishment of protein localization to peroxisome	2/456	96/20876	0.623365	0.728294	0.625889	RL2/UBC28	2
BP	GO:0045814	negative regulation of gene expression, epigenetic	5/456	246/20876	0.626176	0.730916	0.628142	SUA/AtRFC1/NA/ATDCL2/AGO1	5
BP	GO:0043574	peroxisomal transport	2/456	97/20876	0.628997	0.732884	0.629834	RL2/UBC28	2
BP	GO:0051241	negative regulation of multicellular organismal process	2/456	97/20876	0.628997	0.732884	0.629834	BB/TFL-1	2
BP	GO:0006767	water-soluble vitamin metabolic process	1/456	45/20876	0.63024	0.733291	0.630183	BIO1	1
BP	GO:0009668	plastid membrane organization	4/456	198/20876	0.63105	0.733291	0.630183	CAS1/MORF9/CURT1B/ATSIG6	4
BP	GO:0010027	thylakoid membrane organization	4/456	198/20876	0.63105	0.733291	0.630183	CAS1/MORF9/CURT1B/ATSIG6	4
BP	GO:0048831	regulation of shoot system development	8/456	394/20876	0.632216	0.733985	0.63078	CIB1/AGL11/AtELP3/AGL2/AGL4/NA/NA/TFL-1	8
BP	GO:0098662	inorganic cation transmembrane transport	3/456	149/20876	0.635129	0.735817	0.632355	JK218/ATCHX15/ATCHX4	3
BP	GO:0009408	response to heat	6/456	298/20876	0.636297	0.735817	0.632355	ATWRKY7/ATP58IPK/NA/ATMCB1/NA/AT-P5C1	6
BP	GO:0070647	protein modification by small protein conjugation or removal	6/456	298/20876	0.636297	0.735817	0.632355	BB/NA/JK218/CRK/AT-SAE1-1/SIS3	6
BP	GO:0002684	positive regulation of immune system process	1/456	46/20876	0.638334	0.735817	0.632355	EFR	1
BP	GO:0009910	negative regulation of flower development	1/456	46/20876	0.638334	0.735817	0.632355	TFL-1	1
BP	GO:0050778	positive regulation of immune response	1/456	46/20876	0.638334	0.735817	0.632355	EFR	1
BP	GO:0051225	spindle assembly	1/456	46/20876	0.638334	0.735817	0.632355	CYCD3	1
BP	GO:0050790	regulation of catalytic activity	4/456	200/20876	0.638876	0.735817	0.632355	ATPEN2/ATCYCD1;1/OLD5/NA	4
BP	GO:0010218	response to far red light	2/456	99/20876	0.640064	0.735817	0.632355	ATHB-2/AGO1	2
BP	GO:0016226	iron-sulfur cluster assembly	2/456	99/20876	0.640064	0.735817	0.632355	MORF9/OLD5	2
BP	GO:0031163	metallo-sulfur cluster assembly	2/456	99/20876	0.640064	0.735817	0.632355	MORF9/OLD5	2
BP	GO:0098655	cation transmembrane transport	3/456	152/20876	0.648469	0.744154	0.639519	JK218/ATCHX15/ATCHX4	3
BP	GO:0098660	inorganic ion transmembrane transport	3/456	152/20876	0.648469	0.744154	0.639519	JK218/ATCHX15/ATCHX4	3
BP	GO:0052543	callose deposition in cell wall	1/456	48/20876	0.653996	0.749831	0.644398	ATGSL08	1
BP	GO:0019915	lipid storage	2/456	102/20876	0.656176	0.751662	0.645971	PAP85/NA	2
BP	GO:0044743	protein transmembrane import into intracellular organelle	2/456	103/20876	0.661417	0.754495	0.648407	RL2/UBC28	2
BP	GO:0007051	spindle organization	1/456	49/20876	0.661572	0.754495	0.648407	CYCD3	1
BP	GO:0031349	positive regulation of defense response	1/456	49/20876	0.661572	0.754495	0.648407	EFR	1
BP	GO:0042335	cuticle development	1/456	49/20876	0.661572	0.754495	0.648407	NA	1
BP	GO:0052386	cell wall thickening	1/456	49/20876	0.661572	0.754495	0.648407	ATGSL08	1
BP	GO:0010114	response to red light	2/456	104/20876	0.666593	0.759552	0.652752	ATGA2OX2/AT-EXP1	2
BP	GO:0016570	histone modification	7/456	358/20876	0.668706	0.76026	0.65336	ETG1/SUA/AtRFC1/ATHDA6/NA/NA/BIO1	7
BP	GO:0009773	photosynthetic electron transport in photosystem I	1/456	50/20876	0.668981	0.76026	0.65336	CURT1B	1
BP	GO:2000243	positive regulation of reproductive process	1/456	50/20876	0.668981	0.76026	0.65336	CIB1	1
BP	GO:0009909	regulation of flower development	7/456	359/20876	0.671523	0.762383	0.655185	CIB1/AGL11/AGL2/AGL4/NA/NA/TFL-1	7
BP	GO:0009787	regulation of abscisic acid-activated signaling pathway	1/456	51/20876	0.676229	0.762383	0.655185	KAT2	1
BP	GO:0010101	post-embryonic root morphogenesis	1/456	51/20876	0.676229	0.762383	0.655185	AtTIR1	1
BP	GO:0010102	lateral root morphogenesis	1/456	51/20876	0.676229	0.762383	0.655185	AtTIR1	1
BP	GO:0032940	secretion by cell	1/456	51/20876	0.676229	0.762383	0.655185	ATGDU3	1
BP	GO:1901419	regulation of response to alcohol	1/456	51/20876	0.676229	0.762383	0.655185	KAT2	1
BP	GO:1905957	regulation of cellular response to alcohol	1/456	51/20876	0.676229	0.762383	0.655185	KAT2	1
BP	GO:0009744	response to sucrose	4/456	210/20876	0.676362	0.762383	0.655185	CYCD3/ATMCB1/SDR1/TFL-1	4
BP	GO:0048868	pollen tube development	6/456	311/20876	0.676605	0.762383	0.655185	NA/AGL11/AGL2/AGL4/ATCHX15/ROH1	6
BP	GO:0051093	negative regulation of developmental process	2/456	106/20876	0.676755	0.762383	0.655185	BB/TFL-1	2
BP	GO:0046903	secretion	1/456	52/20876	0.683319	0.768001	0.660013	ATGDU3	1
BP	GO:0051302	regulation of cell division	1/456	52/20876	0.683319	0.768001	0.660013	ETG1	1
BP	GO:0034285	response to disaccharide	4/456	212/20876	0.683527	0.768001	0.660013	CYCD3/ATMCB1/SDR1/TFL-1	4
BP	GO:0000038	very long-chain fatty acid metabolic process	1/456	53/20876	0.690253	0.773539	0.664773	NA	1
BP	GO:0006575	cellular modified amino acid metabolic process	1/456	53/20876	0.690253	0.773539	0.664773	NA	1
BP	GO:0009556	microsporogenesis	1/456	53/20876	0.690253	0.773539	0.664773	ATGSL08	1
BP	GO:0046148	pigment biosynthetic process	5/456	267/20876	0.69637	0.777765	0.668404	ASE2/NA/CAS1/ATOMT1/ATSIG6	5
BP	GO:0009071	serine family amino acid catabolic process	1/456	54/20876	0.697036	0.777765	0.668404	ACD1	1
BP	GO:0010039	response to iron ion	1/456	54/20876	0.697036	0.777765	0.668404	AtEIN3	1
BP	GO:0070925	organelle assembly	1/456	54/20876	0.697036	0.777765	0.668404	CYCD3	1
BP	GO:2000242	negative regulation of reproductive process	1/456	54/20876	0.697036	0.777765	0.668404	TFL-1	1
BP	GO:0048573	photoperiodism, flowering	3/456	164/20876	0.69833	0.778535	0.669066	NA/EID1/TFL-1	3
BP	GO:0006366	transcription by RNA polymerase II	1/456	55/20876	0.703671	0.783813	0.673602	NRPB7	1
BP	GO:0017038	protein import	4/456	218/20876	0.704348	0.783891	0.673669	RL2/UBC28/AtTic21/NA	4
BP	GO:0001558	regulation of cell growth	2/456	112/20876	0.705733	0.784755	0.674411	UBC28/TOR	2
BP	GO:0010074	maintenance of meristem identity	1/456	56/20876	0.710161	0.787644	0.676895	TAR2	1
BP	GO:0010393	galacturonan metabolic process	1/456	56/20876	0.710161	0.787644	0.676895	RD21B	1
BP	GO:0045488	pectin metabolic process	1/456	56/20876	0.710161	0.787644	0.676895	RD21B	1
BP	GO:0009756	carbohydrate mediated signaling	2/456	114/20876	0.714899	0.791286	0.680024	AtEIN3/SIS3	2
BP	GO:0010182	sugar mediated signaling pathway	2/456	114/20876	0.714899	0.791286	0.680024	AtEIN3/SIS3	2
BP	GO:0034293	sexual sporulation	1/456	57/20876	0.716509	0.791286	0.680024	ATGSL08	1
BP	GO:0043934	sporulation	1/456	57/20876	0.716509	0.791286	0.680024	ATGSL08	1
BP	GO:0048236	plant-type sporogenesis	1/456	57/20876	0.716509	0.791286	0.680024	ATGSL08	1
BP	GO:0009746	response to hexose	3/456	170/20876	0.721171	0.795754	0.683863	NA/ATGH9A1/NA	3
BP	GO:0010440	stomatal lineage progression	1/456	58/20876	0.722719	0.7961	0.684162	ATCYCD1;1	1
BP	GO:0015996	chlorophyll catabolic process	1/456	58/20876	0.722719	0.7961	0.684162	NA	1
BP	GO:0009648	photoperiodism	3/456	171/20876	0.724844	0.797761	0.685589	NA/EID1/TFL-1	3
BP	GO:0009110	vitamin biosynthetic process	1/456	59/20876	0.728792	0.800741	0.68815	BIO1	1
BP	GO:0046149	pigment catabolic process	1/456	59/20876	0.728792	0.800741	0.68815	NA	1
BP	GO:0006073	cellular glucan metabolic process	7/456	382/20876	0.732121	0.802781	0.689903	RD21B/ATGSL08/ATFRO8/IMPL1/ATPDI2/ATGH9A1/NA	7
BP	GO:0044042	glucan metabolic process	7/456	382/20876	0.732121	0.802781	0.689903	RD21B/ATGSL08/ATFRO8/IMPL1/ATPDI2/ATGH9A1/NA	7
BP	GO:0031048	chromatin silencing by small RNA	2/456	118/20876	0.732514	0.802781	0.689903	SUA/NA	2
BP	GO:0010043	response to zinc ion	1/456	60/20876	0.734733	0.804156	0.691084	HMA5	1
BP	GO:0002252	immune effector process	5/456	280/20876	0.735022	0.804156	0.691084	SUA/NA/ATDCL2/NA/AGO1	5
BP	GO:0034284	response to monosaccharide	3/456	174/20876	0.735638	0.804156	0.691084	NA/ATGH9A1/NA	3
BP	GO:0006787	porphyrin-containing compound catabolic process	1/456	61/20876	0.740544	0.808151	0.694517	NA	1
BP	GO:0033015	tetrapyrrole catabolic process	1/456	61/20876	0.740544	0.808151	0.694517	NA	1
BP	GO:0019682	glyceraldehyde-3-phosphate metabolic process	6/456	336/20876	0.745676	0.813064	0.69874	CAS1/NA/CURT1B/NA/ATSIG6/ACD1	6
BP	GO:0071322	cellular response to carbohydrate stimulus	2/456	122/20876	0.749197	0.815862	0.701144	AtEIN3/SIS3	2
BP	GO:0051640	organelle localization	3/456	178/20876	0.749506	0.815862	0.701144	ATMYA2/ATSIG6/NA	3
BP	GO:0006655	phosphatidylglycerol biosynthetic process	1/456	63/20876	0.751788	0.816968	0.702095	CAS1	1
BP	GO:0009612	response to mechanical stimulus	1/456	63/20876	0.751788	0.816968	0.702095	NA	1
BP	GO:0009250	glucan biosynthetic process	5/456	288/20876	0.756966	0.821495	0.705985	ATGSL08/ATFRO8/IMPL1/ATPDI2/ATGH9A1	5
BP	GO:0046471	phosphatidylglycerol metabolic process	1/456	64/20876	0.757226	0.821495	0.705985	CAS1	1
BP	GO:0009640	photomorphogenesis	4/456	235/20876	0.757897	0.821533	0.706018	PAT1/EID1/ATHDA6/BHLH161	4
BP	GO:0009845	seed germination	4/456	236/20876	0.7608	0.822902	0.707194	PAP85/AAE3/ATMCB1/NA	4
BP	GO:0015931	nucleobase-containing compound transport	2/456	125/20876	0.761116	0.822902	0.707194	AtPHF1/LHT1	2
BP	GO:0010264	myo-inositol hexakisphosphate biosynthetic process	1/456	65/20876	0.762545	0.822902	0.707194	ACBP	1
BP	GO:0033517	myo-inositol hexakisphosphate metabolic process	1/456	65/20876	0.762545	0.822902	0.707194	ACBP	1
BP	GO:0009856	pollination	6/456	343/20876	0.762985	0.822902	0.707194	NA/AGL11/AGL2/AGL4/ATCHX15/ROH1	6
BP	GO:0044706	multi-multicellular organism process	6/456	343/20876	0.762985	0.822902	0.707194	NA/AGL11/AGL2/AGL4/ATCHX15/ROH1	6
BP	GO:0006354	DNA-templated transcription, elongation	2/456	126/20876	0.764978	0.824363	0.70845	PSBB/NA	2
BP	GO:0019827	stem cell population maintenance	1/456	66/20876	0.767748	0.824653	0.7087	TAR2	1
BP	GO:0032958	inositol phosphate biosynthetic process	1/456	66/20876	0.767748	0.824653	0.7087	ACBP	1
BP	GO:0098727	maintenance of cell number	1/456	66/20876	0.767748	0.824653	0.7087	TAR2	1
BP	GO:0010228	vegetative to reproductive phase transition of meristem	8/456	449/20876	0.767803	0.824653	0.7087	NA/CRK/EID1/TOR/ATHDA6/TFL-1/NA/AGO1	8
BP	GO:0042440	pigment metabolic process	6/456	346/20876	0.770132	0.826468	0.710259	ASE2/NA/CAS1/NA/ATOMT1/ATSIG6	6
BP	GO:0009637	response to blue light	2/456	128/20876	0.772541	0.828364	0.711889	JK218/ATSIG6	2
BP	GO:0009968	negative regulation of signal transduction	1/456	68/20876	0.777815	0.833328	0.716154	ATPEN2	1
BP	GO:0010648	negative regulation of cell communication	1/456	69/20876	0.782684	0.837155	0.719443	ATPEN2	1
BP	GO:0023057	negative regulation of signaling	1/456	69/20876	0.782684	0.837155	0.719443	ATPEN2	1
BP	GO:0051604	protein maturation	1/456	70/20876	0.787447	0.841552	0.723222	AtELP3	1
BP	GO:0009218	pyrimidine ribonucleotide metabolic process	2/456	133/20876	0.790526	0.843445	0.724849	ADSS/NA	2
BP	GO:0009220	pyrimidine ribonucleotide biosynthetic process	2/456	133/20876	0.790526	0.843445	0.724849	ADSS/NA	2
BP	GO:0006220	pyrimidine nucleotide metabolic process	2/456	134/20876	0.793969	0.845721	0.726805	ADSS/NA	2
BP	GO:0006221	pyrimidine nucleotide biosynthetic process	2/456	134/20876	0.793969	0.845721	0.726805	ADSS/NA	2
BP	GO:0016567	protein ubiquitination	3/456	193/20876	0.796378	0.847192	0.728069	BB/JK218/SIS3	3
BP	GO:0009767	photosynthetic electron transport chain	1/456	72/20876	0.796662	0.847192	0.728069	CURT1B	1
BP	GO:0006914	autophagy	1/456	73/20876	0.801119	0.85053	0.730938	TOR	1
BP	GO:0061919	process utilizing autophagic mechanism	1/456	73/20876	0.801119	0.85053	0.730938	TOR	1
BP	GO:0048528	post-embryonic root development	2/456	138/20876	0.807246	0.856331	0.735923	AtTIR1/ATMCB1	2
BP	GO:0010876	lipid localization	4/456	254/20876	0.80853	0.856989	0.736489	ACBP/PAP85/ABCG40/NA	4
BP	GO:0009066	aspartate family amino acid metabolic process	2/456	139/20876	0.810444	0.858313	0.737626	ATKT2/AT-P5C1	2
BP	GO:0031047	gene silencing by RNA	5/456	311/20876	0.812433	0.859714	0.73883	ETG1/SUA/NA/ATDCL2/AGO1	5
BP	GO:0040029	regulation of gene expression, epigenetic	6/456	368/20876	0.817695	0.864181	0.742669	SUA/AtRFC1/ATHDA6/NA/ATDCL2/AGO1	6
BP	GO:0010155	regulation of proton transport	1/456	77/20876	0.817993	0.864181	0.742669	JK218	1
BP	GO:0000394	RNA splicing, via endonucleolytic cleavage and ligation	2/456	142/20876	0.819757	0.864629	0.743055	ATKT2/NRPB7	2
BP	GO:0072528	pyrimidine-containing compound biosynthetic process	2/456	142/20876	0.819757	0.864629	0.743055	ADSS/NA	2
BP	GO:0016926	protein desumoylation	1/456	79/20876	0.825886	0.869673	0.747389	CRK	1
BP	GO:1904062	regulation of cation transmembrane transport	1/456	79/20876	0.825886	0.869673	0.747389	JK218	1
BP	GO:2000241	regulation of reproductive process	7/456	428/20876	0.828939	0.871561	0.749011	CIB1/AGL11/AGL2/AGL4/NA/NA/TFL-1	7
BP	GO:0009410	response to xenobiotic stimulus	1/456	80/20876	0.829704	0.871561	0.749011	HYP7	1
BP	GO:0050665	hydrogen peroxide biosynthetic process	1/456	80/20876	0.829704	0.871561	0.749011	CRK	1
BP	GO:0046486	glycerolipid metabolic process	3/456	207/20876	0.833298	0.874625	0.751644	ATOST1/CAS1/ATPEN2	3
BP	GO:0009736	cytokinin-activated signaling pathway	1/456	83/20876	0.840663	0.881638	0.757672	NA	1
BP	GO:0071368	cellular response to cytokinin stimulus	1/456	84/20876	0.844157	0.884584	0.760203	NA	1
BP	GO:1903409	reactive oxygen species biosynthetic process	1/456	85/20876	0.847575	0.887072	0.762342	CRK	1
BP	GO:0000023	maltose metabolic process	2/456	152/20876	0.847907	0.887072	0.762342	ATFRO8/IMPL1	2
BP	GO:0006869	lipid transport	2/456	153/20876	0.85049	0.888783	0.763812	ACBP/ABCG40	2
BP	GO:0048581	negative regulation of post-embryonic development	1/456	86/20876	0.850918	0.888783	0.763812	TFL-1	1
BP	GO:0072527	pyrimidine-containing compound metabolic process	2/456	155/20876	0.855538	0.892886	0.767338	ADSS/NA	2
BP	GO:0010162	seed dormancy process	2/456	159/20876	0.865171	0.901481	0.774725	TUB6/NA	2
BP	GO:0022611	dormancy process	2/456	159/20876	0.865171	0.901481	0.774725	TUB6/NA	2
BP	GO:0006007	glucose catabolic process	1/456	93/20876	0.872358	0.908238	0.780531	NA	1
BP	GO:1902600	proton transmembrane transport	1/456	95/20876	0.877898	0.913269	0.784855	JK218	1
BP	GO:0019320	hexose catabolic process	1/456	97/20876	0.883198	0.915896	0.787113	NA	1
BP	GO:0046365	monosaccharide catabolic process	1/456	97/20876	0.883198	0.915896	0.787113	NA	1
BP	GO:0051510	regulation of unidimensional cell growth	1/456	97/20876	0.883198	0.915896	0.787113	UBC28	1
BP	GO:0000041	transition metal ion transport	3/456	231/20876	0.883261	0.915896	0.787113	NA/UGT72E3/WDL3	3
BP	GO:0009086	methionine biosynthetic process	1/456	98/20876	0.885761	0.917751	0.788707	ATKT2	1
BP	GO:0006644	phospholipid metabolic process	6/456	410/20876	0.886681	0.917967	0.788893	CAS1/NA/ATPEN2/NA/ATSIG6/ACD1	6
BP	GO:0022900	electron transport chain	1/456	99/20876	0.888268	0.918874	0.789672	CURT1B	1
BP	GO:0006766	vitamin metabolic process	1/456	100/20876	0.890721	0.920673	0.791218	BIO1	1
BP	GO:0006606	protein import into nucleus	1/456	101/20876	0.893119	0.922414	0.792714	NA	1
BP	GO:0022604	regulation of cell morphogenesis	1/456	102/20876	0.895465	0.924097	0.794161	UBC28	1
BP	GO:0006555	methionine metabolic process	1/456	103/20876	0.89776	0.924348	0.794376	ATKT2	1
BP	GO:0009963	positive regulation of flavonoid biosynthetic process	1/456	103/20876	0.89776	0.924348	0.794376	ATOMT1	1
BP	GO:0015979	photosynthesis	6/456	419/20876	0.898185	0.924348	0.794376	NA/PSBB/NDHF/ATGER3/CURT1B/CAB4	6
BP	GO:0009902	chloroplast relocation	1/456	104/20876	0.900004	0.924348	0.794376	ATSIG6	1
BP	GO:0051170	import into nucleus	1/456	104/20876	0.900004	0.924348	0.794376	NA	1
BP	GO:0051667	establishment of plastid localization	1/456	104/20876	0.900004	0.924348	0.794376	ATSIG6	1
BP	GO:0010207	photosystem II assembly	2/456	177/20876	0.901632	0.924396	0.794418	PSBB/CURT1B	2
BP	GO:0019750	chloroplast localization	1/456	105/20876	0.902199	0.924396	0.794418	ATSIG6	1
BP	GO:0051644	plastid localization	1/456	105/20876	0.902199	0.924396	0.794418	ATSIG6	1
BP	GO:0051656	establishment of organelle localization	1/456	108/20876	0.9085	0.930114	0.799332	ATSIG6	1
BP	GO:0006650	glycerophospholipid metabolic process	2/456	186/20876	0.916203	0.93659	0.804897	CAS1/ATPEN2	2
BP	GO:0046488	phosphatidylinositol metabolic process	1/456	112/20876	0.916276	0.93659	0.804897	ATPEN2	1
BP	GO:0019684	photosynthesis, light reaction	4/456	317/20876	0.918146	0.937758	0.805901	NA/PSBB/ATGER3/CURT1B	4
BP	GO:0015994	chlorophyll metabolic process	2/456	189/20876	0.920593	0.939406	0.807317	CAS1/NA	2
BP	GO:0019252	starch biosynthetic process	2/456	190/20876	0.922007	0.939406	0.807317	ATFRO8/IMPL1	2
BP	GO:0009067	aspartate family amino acid biosynthetic process	1/456	116/20876	0.923393	0.939406	0.807317	ATKT2	1
BP	GO:0043085	positive regulation of catalytic activity	1/456	116/20876	0.923393	0.939406	0.807317	OLD5	1
BP	GO:0045017	glycerolipid biosynthetic process	2/456	191/20876	0.923398	0.939406	0.807317	ATOST1/CAS1	2
BP	GO:0044093	positive regulation of molecular function	1/456	118/20876	0.926721	0.942045	0.809585	OLD5	1
BP	GO:0008654	phospholipid biosynthetic process	5/456	387/20876	0.927606	0.942202	0.80972	CAS1/NA/NA/ATSIG6/ACD1	5
BP	GO:0002679	respiratory burst involved in defense response	1/456	121/20876	0.931445	0.944616	0.811794	NA	1
BP	GO:0045730	respiratory burst	1/456	121/20876	0.931445	0.944616	0.811794	NA	1
BP	GO:0009962	regulation of flavonoid biosynthetic process	1/456	122/20876	0.932952	0.945401	0.812469	ATOMT1	1
BP	GO:0015995	chlorophyll biosynthetic process	1/456	125/20876	0.937275	0.949037	0.815594	CAS1	1
BP	GO:0048527	lateral root development	1/456	126/20876	0.938653	0.949688	0.816153	AtTIR1	1
BP	GO:0070646	protein modification by small protein removal	1/456	134/20876	0.948646	0.959046	0.824196	CRK	1
BP	GO:0009813	flavonoid biosynthetic process	2/456	217/20876	0.952319	0.962006	0.826739	SDR1/ATOMT1	2
BP	GO:0006778	porphyrin-containing compound metabolic process	2/456	219/20876	0.954048	0.962999	0.827592	CAS1/NA	2
BP	GO:0033013	tetrapyrrole metabolic process	2/456	220/20876	0.95489	0.963096	0.827676	CAS1/NA	2
BP	GO:0005982	starch metabolic process	2/456	233/20876	0.964576	0.971586	0.834972	ATFRO8/IMPL1	2
BP	GO:0006779	porphyrin-containing compound biosynthetic process	1/456	151/20876	0.964812	0.971586	0.834972	CAS1	1
BP	GO:0006913	nucleocytoplasmic transport	1/456	154/20876	0.967084	0.9716	0.834984	NA	1
BP	GO:0033014	tetrapyrrole biosynthetic process	1/456	154/20876	0.967084	0.9716	0.834984	CAS1	1
BP	GO:0051169	nuclear transport	1/456	154/20876	0.967084	0.9716	0.834984	NA	1
BP	GO:0009812	flavonoid metabolic process	2/456	244/20876	0.971183	0.974959	0.837871	SDR1/ATOMT1	2
BP	GO:0046474	glycerophospholipid biosynthetic process	1/456	175/20876	0.979376	0.98242	0.844283	CAS1	1
BP	GO:0006098	pentose-phosphate shunt	1/456	182/20876	0.982354	0.983878	0.845536	CURT1B	1
BP	GO:0051156	glucose 6-phosphate metabolic process	1/456	182/20876	0.982354	0.983878	0.845536	CURT1B	1
BP	GO:0006739	NADP metabolic process	1/456	186/20876	0.983859	0.984622	0.846175	CURT1B	1
BP	GO:0006457	protein folding	2/456	290/20876	0.988037	0.988037	0.84911	ATWRKY7/ATP58IPK	2
CC	GO:0005819	spindle	3/511	38/24998	0.0422533	0.69779	0.69779	ARAC1/NA/AtAUG1	3
CC	GO:0005887	integral component of plasma membrane	3/511	46/24998	0.0675836	0.69779	0.69779	NA/AtSWEET12/AtSWEET10	3
CC	GO:0098796	membrane protein complex	12/511	374/24998	0.0842868	0.69779	0.69779	PSBB/NA/NA/AtTic21/NA/RID3/ATGSL08/ATVAMP727/CURT1B/NA/NA/ATVPS29	12
CC	GO:0005732	small nucleolar ribonucleoprotein complex	2/511	26/24998	0.0982787	0.69779	0.69779	smB/AtLSM8	2
CC	GO:0015630	microtubule cytoskeleton	4/511	88/24998	0.106176	0.69779	0.69779	ARAC1/NA/TUB6/AtAUG1	4
CC	GO:0009505	plant-type cell wall	9/511	274/24998	0.111029	0.69779	0.69779	ATGER3/PME12/PAP85/NA/NA/NA/KING1/AT-EXP1/NA	9
CC	GO:0009504	cell plate	2/511	28/24998	0.111354	0.69779	0.69779	CLC2/ATGH9A1	2
CC	GO:0005856	cytoskeleton	6/511	161/24998	0.113266	0.69779	0.69779	ARAC1/NA/ATMYA2/TUB6/ATVLN4/AtAUG1	6
CC	GO:0005768	endosome	9/511	276/24998	0.114678	0.69779	0.69779	NA/ATSYTA/NA/ATVAMP727/NA/MANIB/NA/ATVPS29/ATGH9A1	9
CC	GO:0044430	cytoskeletal part	5/511	131/24998	0.131272	0.69779	0.69779	ARAC1/NA/ATMYA2/ATVLN4/AtAUG1	5
CC	GO:0031982	vesicle	10/511	325/24998	0.131653	0.69779	0.69779	NA/ATSYTA/NA/ATVAMP727/NA/MANIB/TFL-1/NA/ATVPS29/ATGH9A1	10
CC	GO:0000428	DNA-directed RNA polymerase complex	2/511	34/24998	0.152881	0.69779	0.69779	NRPE7/NRPB7	2
CC	GO:0030880	RNA polymerase complex	2/511	34/24998	0.152881	0.69779	0.69779	NRPE7/NRPB7	2
CC	GO:0055029	nuclear DNA-directed RNA polymerase complex	2/511	34/24998	0.152881	0.69779	0.69779	NRPE7/NRPB7	2
CC	GO:0044429	mitochondrial part	9/511	298/24998	0.159024	0.69779	0.69779	AtCCME/NA/NA/ATO1/ATVDAC2/ATMBAC1/NA/NA/ATDFC	9
CC	GO:0010287	plastoglobule	3/511	68/24998	0.162356	0.69779	0.69779	NA/PSBB/CAB4	3
CC	GO:0022627	cytosolic small ribosomal subunit	4/511	104/24998	0.164186	0.69779	0.69779	NA/NA/RPS18C/ARS27A	4
CC	GO:1990234	transferase complex	8/511	262/24998	0.169997	0.69779	0.69779	AtTIR1/RID3/NA/ATGSL08/NA/NRPE7/NA/NRPB7	8
CC	GO:0009543	chloroplast thylakoid lumen	3/511	71/24998	0.177428	0.69779	0.69779	NA/NA/NA	3
CC	GO:0031978	plastid thylakoid lumen	3/511	71/24998	0.177428	0.69779	0.69779	NA/NA/NA	3
CC	GO:0005777	peroxisome	6/511	185/24998	0.179208	0.69779	0.69779	KAT2/ATMYA2/NA/NA/OPCL1/NA	6
CC	GO:0042579	microbody	6/511	185/24998	0.179208	0.69779	0.69779	KAT2/ATMYA2/NA/NA/OPCL1/NA	6
CC	GO:0005788	endoplasmic reticulum lumen	1/511	10/24998	0.186632	0.69779	0.69779	ATP58IPK	1
CC	GO:0005884	actin filament	1/511	10/24998	0.186632	0.69779	0.69779	ATVLN4	1
CC	GO:0031410	cytoplasmic vesicle	9/511	313/24998	0.193357	0.69779	0.69779	NA/ATSYTA/NA/ATVAMP727/NA/MANIB/NA/ATVPS29/ATGH9A1	9
CC	GO:0097708	intracellular vesicle	9/511	313/24998	0.193357	0.69779	0.69779	NA/ATSYTA/NA/ATVAMP727/NA/MANIB/NA/ATVPS29/ATGH9A1	9
CC	GO:0019866	organelle inner membrane	8/511	273/24998	0.197703	0.69779	0.69779	AtCCME/NA/NA/AtTic21/ATMBAC1/NA/NA/ARC6H	8
CC	GO:0031012	extracellular matrix	1/511	11/24998	0.203266	0.69779	0.69779	ATGER3	1
CC	GO:0044454	nuclear chromosome part	2/511	41/24998	0.204287	0.69779	0.69779	ETG1/AtELP3	2
CC	GO:0000148	1,3-beta-D-glucan synthase complex	1/511	12/24998	0.219559	0.69779	0.69779	ATGSL08	1
CC	GO:0000932	P-body	1/511	12/24998	0.219559	0.69779	0.69779	PTB3	1
CC	GO:0008540	proteasome regulatory particle, base subcomplex	1/511	12/24998	0.219559	0.69779	0.69779	ATMCB1	1
CC	GO:0031461	cullin-RING ubiquitin ligase complex	5/511	159/24998	0.226529	0.69779	0.69779	AtTIR1/RID3/NA/NA/NA	5
CC	GO:0080008	Cul4-RING E3 ubiquitin ligase complex	4/511	121/24998	0.235305	0.69779	0.69779	RID3/NA/NA/NA	4
CC	GO:0000419	RNA polymerase V complex	1/511	13/24998	0.235521	0.69779	0.69779	NRPE7	1
CC	GO:0035770	ribonucleoprotein granule	1/511	13/24998	0.235521	0.69779	0.69779	PTB3	1
CC	GO:0036464	cytoplasmic ribonucleoprotein granule	1/511	13/24998	0.235521	0.69779	0.69779	PTB3	1
CC	GO:0031966	mitochondrial membrane	7/511	245/24998	0.236766	0.69779	0.69779	AtCCME/NA/NA/ATVDAC2/ATMBAC1/NA/NA	7
CC	GO:0005759	mitochondrial matrix	2/511	47/24998	0.249624	0.69779	0.69779	ATO1/ATDFC	2
CC	GO:0000159	protein phosphatase type 2A complex	1/511	14/24998	0.251156	0.69779	0.69779	PP2A-4	1
CC	GO:0098791	Golgi subcompartment	7/511	254/24998	0.2645	0.69779	0.69779	NA/ATRGP1/NA/NA/MANIB/NA/ATGH9A1	7
CC	GO:0016459	myosin complex	1/511	15/24998	0.266472	0.69779	0.69779	ATMYA2	1
CC	GO:0005694	chromosome	4/511	128/24998	0.266493	0.69779	0.69779	BUBR1/ETG1/AtELP3/CURT1B	4
CC	GO:0005740	mitochondrial envelope	7/511	255/24998	0.267637	0.69779	0.69779	AtCCME/NA/NA/ATVDAC2/ATMBAC1/NA/NA	7
CC	GO:0031977	thylakoid lumen	3/511	88/24998	0.268399	0.69779	0.69779	NA/NA/NA	3
CC	GO:0061695	transferase complex, transferring phosphorus-containing groups	2/511	50/24998	0.272436	0.69779	0.69779	NRPE7/NRPB7	2
CC	GO:0000228	nuclear chromosome	2/511	51/24998	0.280038	0.69779	0.69779	ETG1/AtELP3	2
CC	GO:0009521	photosystem	2/511	51/24998	0.280038	0.69779	0.69779	PSBB/CURT1B	2
CC	GO:0005665	RNA polymerase II, core complex	1/511	16/24998	0.281476	0.69779	0.69779	NRPB7	1
CC	GO:0015935	small ribosomal subunit	4/511	132/24998	0.284643	0.69779	0.69779	NA/NA/RPS18C/ARS27A	4
CC	GO:0098797	plasma membrane protein complex	3/511	91/24998	0.285064	0.69779	0.69779	NA/RID3/ATGSL08	3
CC	GO:0009528	plastid inner membrane	2/511	52/24998	0.287634	0.69779	0.69779	AtTic21/ARC6H	2
CC	GO:0015629	actin cytoskeleton	2/511	52/24998	0.287634	0.69779	0.69779	ATMYA2/ATVLN4	2
CC	GO:0044427	chromosomal part	3/511	92/24998	0.290638	0.69779	0.69779	BUBR1/ETG1/AtELP3	3
CC	GO:0005743	mitochondrial inner membrane	6/511	220/24998	0.295286	0.69779	0.69779	AtCCME/NA/NA/ATMBAC1/NA/NA	6
CC	GO:0000151	ubiquitin ligase complex	5/511	177/24998	0.295995	0.69779	0.69779	AtTIR1/RID3/NA/NA/NA	5
CC	GO:0032993	protein-DNA complex	1/511	17/24998	0.296173	0.69779	0.69779	ETG1	1
CC	GO:0000229	cytoplasmic chromosome	1/511	18/24998	0.31057	0.69779	0.69779	CURT1B	1
CC	GO:0005750	mitochondrial respiratory chain complex III	1/511	18/24998	0.31057	0.69779	0.69779	NA	1
CC	GO:0009508	plastid chromosome	1/511	18/24998	0.31057	0.69779	0.69779	CURT1B	1
CC	GO:0045275	respiratory chain complex III	1/511	18/24998	0.31057	0.69779	0.69779	NA	1
CC	GO:0098687	chromosomal region	1/511	18/24998	0.31057	0.69779	0.69779	BUBR1	1
CC	GO:0044431	Golgi apparatus part	7/511	270/24998	0.315763	0.69779	0.69779	NA/ATRGP1/NA/NA/MANIB/NA/ATGH9A1	7
CC	GO:0031224	intrinsic component of membrane	11/511	450/24998	0.315892	0.69779	0.69779	NA/NA/ATFLA11/NA/AtSWEET12/AtSWEET10/ATGDU3/NA/COBL4/AtENODL5/NA	11
CC	GO:0005802	trans-Golgi network	6/511	226/24998	0.316653	0.69779	0.69779	NA/NA/NA/MANIB/NA/ATGH9A1	6
CC	GO:0098800	inner mitochondrial membrane protein complex	4/511	140/24998	0.321416	0.69779	0.69779	NA/NA/NA/NA	4
CC	GO:0005643	nuclear pore	1/511	19/24998	0.324673	0.69779	0.69779	NA	1
CC	GO:0005795	Golgi stack	1/511	19/24998	0.324673	0.69779	0.69779	ATRGP1	1
CC	GO:0009522	photosystem I	1/511	19/24998	0.324673	0.69779	0.69779	CURT1B	1
CC	GO:0044459	plasma membrane part	6/511	230/24998	0.33103	0.69779	0.69779	ATSYTA/NA/AtSWEET12/AtSWEET10/RID3/ATGSL08	6
CC	GO:0031981	nuclear lumen	11/511	457/24998	0.333607	0.69779	0.69779	NA/ETG1/NA/RPS18C/KAT2/AtELP3/smB/PP2A-4/NA/NRPB7/HYP7	11
CC	GO:0005770	late endosome	1/511	21/24998	0.352022	0.69779	0.69779	ATVPS29	1
CC	GO:0048046	apoplast	8/511	328/24998	0.356628	0.69779	0.69779	ATGER3/RALFL34/AAE3/ATHNIR/ADSS/ADK1/NA/NA	8
CC	GO:0005744	TIM23 mitochondrial import inner membrane translocase complex	1/511	22/24998	0.365279	0.69779	0.69779	NA	1
CC	GO:0005753	mitochondrial proton-transporting ATP synthase complex	1/511	22/24998	0.365279	0.69779	0.69779	NA	1
CC	GO:0000790	nuclear chromatin	1/511	23/24998	0.378265	0.69779	0.69779	AtELP3	1
CC	GO:0016021	integral component of membrane	5/511	198/24998	0.380541	0.69779	0.69779	NA/NA/AtSWEET12/AtSWEET10/ATGDU3	5
CC	GO:0005730	nucleolus	7/511	290/24998	0.381931	0.69779	0.69779	NA/NA/RPS18C/KAT2/PP2A-4/NA/HYP7	7
CC	GO:0098798	mitochondrial protein complex	4/511	155/24998	0.390937	0.69779	0.69779	NA/NA/NA/NA	4
CC	GO:0045259	proton-transporting ATP synthase complex	1/511	24/24998	0.390986	0.69779	0.69779	NA	1
CC	GO:0031225	anchored component of membrane	6/511	248/24998	0.396399	0.69779	0.69779	NA/ATFLA11/NA/COBL4/AtENODL5/NA	6
CC	GO:0008287	protein serine/threonine phosphatase complex	1/511	25/24998	0.403447	0.69779	0.69779	PP2A-4	1
CC	GO:0016591	RNA polymerase II, holoenzyme	1/511	25/24998	0.403447	0.69779	0.69779	NRPB7	1
CC	GO:0030076	light-harvesting complex	1/511	25/24998	0.403447	0.69779	0.69779	CAB4	1
CC	GO:1903293	phosphatase complex	1/511	25/24998	0.403447	0.69779	0.69779	PP2A-4	1
CC	GO:0005838	proteasome regulatory particle	1/511	26/24998	0.415654	0.69779	0.69779	ATMCB1	1
CC	GO:0022624	proteasome accessory complex	1/511	26/24998	0.415654	0.69779	0.69779	ATMCB1	1
CC	GO:0031226	intrinsic component of plasma membrane	3/511	115/24998	0.418536	0.69779	0.69779	NA/AtSWEET12/AtSWEET10	3
CC	GO:0044455	mitochondrial membrane part	4/511	162/24998	0.423128	0.69779	0.69779	NA/NA/NA/NA	4
CC	GO:0016469	proton-transporting two-sector ATPase complex	1/511	27/24998	0.427611	0.69779	0.69779	NA	1
CC	GO:0070069	cytochrome complex	1/511	27/24998	0.427611	0.69779	0.69779	NA	1
CC	GO:0022626	cytosolic ribosome	7/511	304/24998	0.42861	0.69779	0.69779	NA/NA/NA/RPS18C/ARS27A/ATRGP1/NA	7
CC	GO:0005635	nuclear envelope	2/511	72/24998	0.434558	0.69779	0.69779	ATSUN1/NA	2
CC	GO:1990904	ribonucleoprotein complex	11/511	497/24998	0.437282	0.69779	0.69779	PTB3/NA/NA/NA/NA/RPS18C/ARS27A/ATRGP1/smB/AtLSM8/NA	11
CC	GO:0009898	cytoplasmic side of plasma membrane	2/511	74/24998	0.448419	0.702546	0.702546	ATSYTA/RID3	2
CC	GO:0042646	plastid nucleoid	1/511	29/24998	0.450798	0.702546	0.702546	CURT1B	1
CC	GO:1990204	oxidoreductase complex	3/511	123/24998	0.461527	0.702546	0.702546	NA/GPDHC1/NA	3
CC	GO:0044445	cytosolic part	7/511	315/24998	0.465006	0.702546	0.702546	NA/NA/NA/RPS18C/ARS27A/ATRGP1/NA	7
CC	GO:0005741	mitochondrial outer membrane	1/511	31/24998	0.473048	0.702546	0.702546	ATVDAC2	1
CC	GO:0044421	extracellular region part	1/511	31/24998	0.473048	0.702546	0.702546	ATGER3	1
CC	GO:0098807	chloroplast thylakoid membrane protein complex	1/511	31/24998	0.473048	0.702546	0.702546	CURT1B	1
CC	GO:0009523	photosystem II	1/511	32/24998	0.483833	0.711519	0.711519	PSBB	1
CC	GO:0098562	cytoplasmic side of membrane	2/511	80/24998	0.488815	0.711866	0.711866	ATSYTA/RID3	2
CC	GO:0019005	SCF ubiquitin ligase complex	1/511	33/24998	0.494398	0.713074	0.713074	AtTIR1	1
CC	GO:0098552	side of membrane	2/511	84/24998	0.514695	0.735279	0.735279	ATSYTA/RID3	2
CC	GO:0005774	vacuolar membrane	10/511	482/24998	0.52569	0.743902	0.743902	NA/GDH2/ATVDAC2/KAT2/NA/ALMT9/ATRGP1/ATPDI2/COBL4/NA	10
CC	GO:0044437	vacuolar part	10/511	486/24998	0.536226	0.751719	0.751719	NA/GDH2/ATVDAC2/KAT2/NA/ALMT9/ATRGP1/ATPDI2/COBL4/NA	10
CC	GO:0019898	extrinsic component of membrane	2/511	93/24998	0.56967	0.791209	0.791209	RID3/AGO1	2
CC	GO:0042170	plastid membrane	2/511	98/24998	0.598208	0.81766	0.81766	AtTic21/ARC6H	2
CC	GO:0000785	chromatin	1/511	46/24998	0.613616	0.81766	0.81766	AtELP3	1
CC	GO:0000325	plant-type vacuole	2/511	101/24998	0.614637	0.81766	0.81766	ATUSPL1/ALMT9	2
CC	GO:0005746	mitochondrial respiratory chain	2/511	102/24998	0.619998	0.81766	0.81766	NA/NA	2
CC	GO:0016604	nuclear body	1/511	47/24998	0.621529	0.81766	0.81766	smB	1
CC	GO:0009295	nucleoid	1/511	48/24998	0.62928	0.81766	0.81766	CURT1B	1
CC	GO:0009524	phragmoplast	1/511	49/24998	0.636873	0.81766	0.81766	ARAC1	1
CC	GO:0009706	chloroplast inner membrane	1/511	49/24998	0.636873	0.81766	0.81766	AtTic21	1
CC	GO:0098803	respiratory chain complex	2/511	107/24998	0.64594	0.81766	0.81766	NA/NA	2
CC	GO:0070469	respiratory chain	2/511	108/24998	0.650958	0.81766	0.81766	NA/NA	2
CC	GO:0005840	ribosome	8/511	431/24998	0.657629	0.81766	0.81766	NA/NA/NA/NA/RPS18C/ARS27A/ATRGP1/NA	8
CC	GO:0044436	thylakoid part	7/511	381/24998	0.664224	0.81766	0.81766	NA/PSBB/NA/NA/CURT1B/CAB4/NA	7
CC	GO:0000502	proteasome complex	1/511	55/24998	0.679278	0.81766	0.81766	ATMCB1	1
CC	GO:1905368	peptidase complex	1/511	55/24998	0.679278	0.81766	0.81766	ATMCB1	1
CC	GO:1905369	endopeptidase complex	1/511	55/24998	0.679278	0.81766	0.81766	ATMCB1	1
CC	GO:0099080	supramolecular complex	1/511	57/24998	0.692285	0.81766	0.81766	ATVLN4	1
CC	GO:0099081	supramolecular polymer	1/511	57/24998	0.692285	0.81766	0.81766	ATVLN4	1
CC	GO:0099512	supramolecular fiber	1/511	57/24998	0.692285	0.81766	0.81766	ATVLN4	1
CC	GO:0099513	polymeric cytoskeletal fiber	1/511	57/24998	0.692285	0.81766	0.81766	ATVLN4	1
CC	GO:0044391	ribosomal subunit	5/511	292/24998	0.715076	0.818075	0.818075	NA/NA/NA/RPS18C/ARS27A	5
CC	GO:0044451	nucleoplasm part	2/511	124/24998	0.723704	0.818075	0.818075	smB/NRPB7	2
CC	GO:0005747	mitochondrial respiratory chain complex I	1/511	68/24998	0.754962	0.818075	0.818075	NA	1
CC	GO:0005834	heterotrimeric G-protein complex	1/511	69/24998	0.759984	0.818075	0.818075	RID3	1
CC	GO:0009705	plant-type vacuole membrane	1/511	69/24998	0.759984	0.818075	0.818075	ALMT9	1
CC	GO:1905360	GTPase complex	1/511	69/24998	0.759984	0.818075	0.818075	RID3	1
CC	GO:0031234	extrinsic component of cytoplasmic side of plasma membrane	1/511	70/24998	0.764904	0.818075	0.818075	RID3	1
CC	GO:0009534	chloroplast thylakoid	7/511	425/24998	0.768382	0.818075	0.818075	NA/PSBB/NA/NA/CURT1B/CAB4/NA	7
CC	GO:0031976	plastid thylakoid	7/511	425/24998	0.768382	0.818075	0.818075	NA/PSBB/NA/NA/CURT1B/CAB4/NA	7
CC	GO:0044432	endoplasmic reticulum part	1/511	71/24998	0.769723	0.818075	0.818075	ATP58IPK	1
CC	GO:0019867	outer membrane	1/511	72/24998	0.774444	0.818075	0.818075	ATVDAC2	1
CC	GO:0019897	extrinsic component of plasma membrane	1/511	72/24998	0.774444	0.818075	0.818075	RID3	1
CC	GO:0030964	NADH dehydrogenase complex	1/511	72/24998	0.774444	0.818075	0.818075	NA	1
CC	GO:0031968	organelle outer membrane	1/511	72/24998	0.774444	0.818075	0.818075	ATVDAC2	1
CC	GO:0045271	respiratory chain complex I	1/511	72/24998	0.774444	0.818075	0.818075	NA	1
CC	GO:0005654	nucleoplasm	2/511	140/24998	0.783227	0.821567	0.821567	smB/NRPB7	2
CC	GO:0031969	chloroplast membrane	1/511	88/24998	0.838089	0.873009	0.873009	AtTic21	1
CC	GO:0009535	chloroplast thylakoid membrane	4/511	322/24998	0.89761	0.924901	0.924901	PSBB/NA/CURT1B/CAB4	4
CC	GO:0055035	plastid thylakoid membrane	4/511	324/24998	0.900237	0.924901	0.924901	PSBB/NA/CURT1B/CAB4	4
CC	GO:0042651	thylakoid membrane	4/511	339/24998	0.918112	0.926442	0.926442	PSBB/NA/CURT1B/CAB4	4
CC	GO:0022625	cytosolic large ribosomal subunit	1/511	121/24998	0.918337	0.926442	0.926442	NA	1
CC	GO:0034357	photosynthetic membrane	4/511	341/24998	0.920265	0.926442	0.926442	PSBB/NA/CURT1B/CAB4	4
CC	GO:0015934	large ribosomal subunit	1/511	160/24998	0.963674	0.963674	0.963674	NA	1
MF	GO:0030554	adenyl nucleotide binding	24/451	453/20495	7.38101e-05	0.00955711	0.00881556	NA/PXY/SIRK1/PID2/ACBP/CRLK1/EFR/AAE3/NA/GDH2/NA/NA/AtRFC1/NA/NA/AKN1/NA/ATXRCC3/SKM2/NA/NA/ALDH2/NA/NA	24
MF	GO:0032559	adenyl ribonucleotide binding	24/451	453/20495	7.38101e-05	0.00955711	0.00881556	NA/PXY/SIRK1/PID2/ACBP/CRLK1/EFR/AAE3/NA/GDH2/NA/NA/AtRFC1/NA/NA/AKN1/NA/ATXRCC3/SKM2/NA/NA/ALDH2/NA/NA	24
MF	GO:0004674	protein serine/threonine kinase activity	20/451	348/20495	9.85269e-05	0.00955711	0.00881556	ATOST1/NA/SIRK1/NA/CRLK1/EFR/NA/NA/NA/NA/NA/NA/CDPK6/AFC2/SKM2/ATMKK9/ASKTHETA/NA/NA/NA	20
MF	GO:0019825	oxygen binding	15/451	232/20495	0.000205744	0.0149679	0.0138065	CYP71A24/CYP72A15/CYP714A1/CYP707A4/CYP86A8/CYP94B3/BAS1/CYP71B24/CYP71A25/CYP71B37/CYP71B19/CYP71B10/CYP71A26/CYP94D1/NA	15
MF	GO:0005524	ATP binding	22/451	441/20495	0.000338109	0.019678	0.0181511	NA/PXY/SIRK1/PID2/CRLK1/EFR/NA/GDH2/NA/NA/AtRFC1/NA/NA/AKN1/NA/ATXRCC3/SKM2/NA/NA/ALDH2/NA/NA	22
MF	GO:0005216	ion channel activity	7/451	84/20495	0.00251677	0.119566	0.110289	NA/ATCNGC1/ATVDAC2/NA/ALMT9/ATCNGC20/ATCNGC16	7
MF	GO:0035251	UDP-glucosyltransferase activity	7/451	86/20495	0.00287616	0.119566	0.110289	UGT73B3/ATSPS4F/ATRGP1/UGT72E3/ATGSL08/UGT89B1/ATSUS6	7
MF	GO:0016877	ligase activity, forming carbon-sulfur bonds	5/451	46/20495	0.00329294	0.119781	0.110487	AAE3/NA/AT-SAE1-1/OPCL1/NA	5
MF	GO:0005253	anion channel activity	3/451	16/20495	0.0047887	0.132302	0.122037	NA/ATVDAC2/ALMT9	3
MF	GO:0004497	monooxygenase activity	7/451	95/20495	0.00500122	0.132302	0.122037	CYP707A4/DRY2/YUC8/CYP86A8/CYP94B3/BAS1/CYP84A1	7
MF	GO:0022838	substrate-specific channel activity	8/451	121/20495	0.00534579	0.132302	0.122037	NA/ATCNGC1/ATVDAC2/NA/ALMT9/ATCNGC20/BETA-TIP/ATCNGC16	8
MF	GO:0015267	channel activity	8/451	124/20495	0.00618146	0.132302	0.122037	NA/ATCNGC1/ATVDAC2/NA/ALMT9/ATCNGC20/BETA-TIP/ATCNGC16	8
MF	GO:0022803	passive transmembrane transporter activity	8/451	124/20495	0.00618146	0.132302	0.122037	NA/ATCNGC1/ATVDAC2/NA/ALMT9/ATCNGC20/BETA-TIP/ATCNGC16	8
MF	GO:0016878	acid-thiol ligase activity	4/451	34/20495	0.00636506	0.132302	0.122037	AAE3/NA/OPCL1/NA	4
MF	GO:0048037	cofactor binding	7/451	104/20495	0.00813425	0.157804	0.14556	PSBB/ACBP/AtCCME/GPDHC1/ATHAL3/OLD5/CAB4	7
MF	GO:0005244	voltage-gated ion channel activity	4/451	38/20495	0.00945788	0.161897	0.149335	NA/ATCNGC1/ATVDAC2/NA	4
MF	GO:0022832	voltage-gated channel activity	4/451	38/20495	0.00945788	0.161897	0.149335	NA/ATCNGC1/ATVDAC2/NA	4
MF	GO:0003697	single-stranded DNA binding	3/451	26/20495	0.0189064	0.305653	0.281937	ATBRCA2(V)/AtGRP4/ATXRCC3	3
MF	GO:0016758	transferase activity, transferring hexosyl groups	12/451	280/20495	0.0218001	0.333885	0.307979	UGT73B3/AtUGT85A2/AtUGT85A4/ATSPS4F/ATRGP1/UGT72E3/ATGSL08/RS5/UGT89B1/NA/ATSUS6/STT3B	12
MF	GO:0015179	L-amino acid transmembrane transporter activity	2/451	11/20495	0.0233017	0.33904	0.312734	AtGABP/ATMBAC1	2
MF	GO:0030551	cyclic nucleotide binding	3/451	29/20495	0.0253191	0.35085	0.323627	ATCNGC1/ATCNGC20/ATCNGC16	3
MF	GO:0016874	ligase activity	8/451	165/20495	0.0299178	0.383695	0.353924	AAE3/ADSS/NA/AT-SAE1-1/OPCL1/BIO1/ATDFC/NA	8
MF	GO:0050662	coenzyme binding	3/451	32/20495	0.0327554	0.383695	0.353924	ACBP/GPDHC1/ATHAL3	3
MF	GO:0046527	glucosyltransferase activity	7/451	138/20495	0.0331734	0.383695	0.353924	UGT73B3/ATSPS4F/ATRGP1/UGT72E3/ATGSL08/UGT89B1/ATSUS6	7
MF	GO:0008194	UDP-glycosyltransferase activity	9/451	201/20495	0.0343306	0.383695	0.353924	UGT73B3/AtUGT85A2/AtUGT85A4/ATSPS4F/ATRGP1/UGT72E3/ATGSL08/UGT89B1/ATSUS6	9
MF	GO:0015103	inorganic anion transmembrane transporter activity	5/451	82/20495	0.0346467	0.383695	0.353924	AST68/NA/ATVDAC2/PHT1;7/ALMT9	5
MF	GO:0015171	amino acid transmembrane transporter activity	4/451	57/20495	0.0366269	0.383695	0.353924	AtGABP/NA/ATMBAC1/LHT1	4
MF	GO:0015020	glucuronosyltransferase activity	2/451	14/20495	0.0369191	0.383695	0.353924	AtUGT85A2/AtUGT85A4	2
MF	GO:0008308	voltage-gated anion channel activity	2/451	15/20495	0.0419905	0.384348	0.354526	NA/ATVDAC2	2
MF	GO:0022839	ion gated channel activity	4/451	60/20495	0.0429857	0.384348	0.354526	NA/ATCNGC1/ATVDAC2/NA	4
MF	GO:0005543	phospholipid binding	5/451	88/20495	0.0447964	0.384348	0.354526	NA/ACBP/FKD1/ATPEN2/TFL-1	5
MF	GO:0046873	metal ion transmembrane transporter activity	8/451	179/20495	0.0449066	0.384348	0.354526	ZTP29/ATCNGC1/AtTic21/MGT4/NA/ATKT2/ATCHX15/ATCHX4	8
MF	GO:0008173	RNA methyltransferase activity	2/451	16/20495	0.0473051	0.384348	0.354526	NA/NA	2
MF	GO:0008515	sucrose transmembrane transporter activity	2/451	16/20495	0.0473051	0.384348	0.354526	AtSWEET12/AtSWEET10	2
MF	GO:0019887	protein kinase regulator activity	3/451	37/20495	0.0473803	0.384348	0.354526	CYCD3/ATCYCD1;1/ATMKK9	3
MF	GO:0022836	gated channel activity	4/451	62/20495	0.0475482	0.384348	0.354526	NA/ATCNGC1/ATVDAC2/NA	4
MF	GO:0005516	calmodulin binding	8/451	184/20495	0.0512744	0.403266	0.371976	ATWRKY7/CRLK1/ATCNGC1/ATMLO2/BT1/ATCNGC20/ATCNGC16/SARD1	8
MF	GO:0015154	disaccharide transmembrane transporter activity	2/451	17/20495	0.0528497	0.404717	0.373315	AtSWEET12/AtSWEET10	2
MF	GO:0019207	kinase regulator activity	3/451	40/20495	0.0574466	0.420034	0.387443	CYCD3/ATCYCD1;1/ATMKK9	3
MF	GO:0008509	anion transmembrane transporter activity	9/451	222/20495	0.0577367	0.420034	0.387443	AtGABP/AST68/NA/NA/ATVDAC2/PHT1;7/ATMBAC1/ALMT9/LHT1	9
MF	GO:0008028	monocarboxylic acid transmembrane transporter activity	2/451	19/20495	0.0645787	0.437032	0.403123	AtGABP/NA	2
MF	GO:0015157	oligosaccharide transmembrane transporter activity	2/451	19/20495	0.0645787	0.437032	0.403123	AtSWEET12/AtSWEET10	2
MF	GO:0019199	transmembrane receptor protein kinase activity	2/451	19/20495	0.0645787	0.437032	0.403123	NA/EFR	2
MF	GO:0016763	transferase activity, transferring pentosyl groups	3/451	43/20495	0.0684334	0.452593	0.417476	ASE2/I14H/pat1	3
MF	GO:0050897	cobalt ion binding	3/451	45/20495	0.0762462	0.486452	0.448707	ATCYS6/GDH2/ACD1	3
MF	GO:0005507	copper ion binding	8/451	201/20495	0.0771281	0.486452	0.448707	HCC1/NA/GDH2/ADK1/NA/NA/AtENODL5/NA	8
MF	GO:0005249	voltage-gated potassium channel activity	2/451	22/20495	0.0835953	0.486452	0.448707	ATCNGC1/NA	2
MF	GO:0046906	tetrapyrrole binding	3/451	47/20495	0.0844321	0.486452	0.448707	PSBB/AtCCME/CAB4	3
MF	GO:0008324	cation transmembrane transporter activity	13/451	386/20495	0.0862086	0.486452	0.448707	AtGABP/NA/ZTP29/ATCNGC1/NA/AtTic21/MGT4/PHT1;7/ATMBAC1/NA/ATKT2/ATCHX15/ATCHX4	13
MF	GO:0008483	transaminase activity	3/451	48/20495	0.0886599	0.486452	0.448707	AAT/TAR2/BIO1	3
MF	GO:0016769	transferase activity, transferring nitrogenous groups	3/451	48/20495	0.0886599	0.486452	0.448707	AAT/TAR2/BIO1	3
MF	GO:0016702	oxidoreductase activity, acting on single donors with incorporation of molecular oxygen, incorporation of two atoms of oxygen	2/451	23/20495	0.0902694	0.486452	0.448707	ATCCD7/ALPHA	2
MF	GO:0022843	voltage-gated cation channel activity	2/451	23/20495	0.0902694	0.486452	0.448707	ATCNGC1/NA	2
MF	GO:0080043	quercetin 3-O-glucosyltransferase activity	2/451	23/20495	0.0902694	0.486452	0.448707	UGT73B3/UGT89B1	2
MF	GO:0043565	sequence-specific DNA binding	5/451	110/20495	0.0956798	0.504541	0.465393	ATERF-7/HAT3.1/SCR/ATHB-2/SARD1	5
MF	GO:0043621	protein self-association	2/451	24/20495	0.0970938	0.504541	0.465393	TOR/ARC6H	2
MF	GO:0038023	signaling receptor activity	3/451	51/20495	0.101858	0.516143	0.476095	NA/EFR/ATMCB1	3
MF	GO:0005267	potassium channel activity	2/451	25/20495	0.104059	0.516143	0.476095	ATCNGC1/NA	2
MF	GO:0015079	potassium ion transmembrane transporter activity	3/451	52/20495	0.106421	0.516143	0.476095	ATCNGC1/NA/ATKT2	3
MF	GO:0016879	ligase activity, forming carbon-nitrogen bonds	3/451	52/20495	0.106421	0.516143	0.476095	ADSS/BIO1/ATDFC	3
MF	GO:0016837	carbon-oxygen lyase activity, acting on polysaccharides	2/451	26/20495	0.111155	0.521711	0.481231	NA/NA	2
MF	GO:0030570	pectate lyase activity	2/451	26/20495	0.111155	0.521711	0.481231	NA/NA	2
MF	GO:0016701	oxidoreductase activity, acting on single donors with incorporation of molecular oxygen	2/451	27/20495	0.118373	0.545968	0.503606	ATCCD7/ALPHA	2
MF	GO:0004185	serine-type carboxypeptidase activity	3/451	55/20495	0.120575	0.545968	0.503606	scpl18/scpl1/SCPL7	3
MF	GO:0004180	carboxypeptidase activity	3/451	56/20495	0.125439	0.545968	0.503606	scpl18/scpl1/SCPL7	3
MF	GO:0070008	serine-type exopeptidase activity	3/451	56/20495	0.125439	0.545968	0.503606	scpl18/scpl1/SCPL7	3
MF	GO:0008047	enzyme activator activity	2/451	28/20495	0.125704	0.545968	0.503606	OLD5/ATMKK9	2
MF	GO:0003899	DNA-directed 5'-3' RNA polymerase activity	3/451	57/20495	0.130373	0.552854	0.509958	ATSIG6/NRPE7/NRPB7	3
MF	GO:0005342	organic acid transmembrane transporter activity	4/451	89/20495	0.132989	0.552854	0.509958	AtGABP/NA/ATMBAC1/LHT1	4
MF	GO:0046943	carboxylic acid transmembrane transporter activity	4/451	89/20495	0.132989	0.552854	0.509958	AtGABP/NA/ATMBAC1/LHT1	4
MF	GO:0016405	CoA-ligase activity	2/451	30/20495	0.140672	0.576559	0.531823	AAE3/OPCL1	2
MF	GO:0051119	sugar transmembrane transporter activity	2/451	31/20495	0.148294	0.594199	0.548095	AtSWEET12/AtSWEET10	2
MF	GO:0016168	chlorophyll binding	2/451	32/20495	0.155996	0.594199	0.548095	PSBB/CAB4	2
MF	GO:0016538	cyclin-dependent protein serine/threonine kinase regulator activity	2/451	32/20495	0.155996	0.594199	0.548095	CYCD3/ATCYCD1;1	2
MF	GO:0016846	carbon-sulfur lyase activity	2/451	32/20495	0.155996	0.594199	0.548095	TAR2/ACD1	2
MF	GO:0016829	lyase activity	9/451	276/20495	0.156761	0.594199	0.548095	ATTPS21/NA/ATHAL3/NA/TAR2/AtPDC1/HISN5A/CYN/ACD1	9
MF	GO:0022890	inorganic cation transmembrane transporter activity	11/451	353/20495	0.157602	0.594199	0.548095	NA/ZTP29/ATCNGC1/NA/AtTic21/MGT4/PHT1;7/NA/ATKT2/ATCHX15/ATCHX4	11
MF	GO:0034062	5'-3' RNA polymerase activity	3/451	63/20495	0.161312	0.594199	0.548095	ATSIG6/NRPE7/NRPB7	3
MF	GO:0097747	RNA polymerase activity	3/451	63/20495	0.161312	0.594199	0.548095	ATSIG6/NRPE7/NRPB7	3
MF	GO:0016709	oxidoreductase activity, acting on paired donors, with incorporation or reduction of molecular oxygen, NAD(P)H as one donor, and incorporation of one atom of oxygen	2/451	33/20495	0.163773	0.595724	0.549501	CYP707A4/DRY2	2
MF	GO:0015385	sodium:proton antiporter activity	2/451	35/20495	0.17952	0.63775	0.588266	ATCHX15/ATCHX4	2
MF	GO:0005261	cation channel activity	2/451	36/20495	0.187478	0.63775	0.588266	ATCNGC1/NA	2
MF	GO:0019899	enzyme binding	5/451	138/20495	0.188538	0.63775	0.588266	AAO3/BB/ATPRP40B/ATMYA2/NA	5
MF	GO:0052689	carboxylic ester hydrolase activity	5/451	139/20495	0.192327	0.63775	0.588266	NA/NA/PME12/NA/NA	5
MF	GO:0004143	diacylglycerol kinase activity	1/451	10/20495	0.199533	0.63775	0.588266	LCBK2	1
MF	GO:0016780	phosphotransferase activity, for other substituted phosphate groups	1/451	10/20495	0.199533	0.63775	0.588266	GPT	1
MF	GO:0016835	carbon-oxygen lyase activity	4/451	107/20495	0.209972	0.63775	0.588266	ATTPS21/NA/NA/HISN5A	4
MF	GO:0008238	exopeptidase activity	3/451	72/20495	0.211204	0.63775	0.588266	scpl18/scpl1/SCPL7	3
MF	GO:0004708	MAP kinase kinase activity	1/451	11/20495	0.217156	0.63775	0.588266	ATMKK9	1
MF	GO:0008970	phospholipase A1 activity	1/451	11/20495	0.217156	0.63775	0.588266	NA	1
MF	GO:0015923	mannosidase activity	1/451	11/20495	0.217156	0.63775	0.588266	MANIB	1
MF	GO:0016408	C-acyltransferase activity	1/451	11/20495	0.217156	0.63775	0.588266	KAT2	1
MF	GO:0016838	carbon-oxygen lyase activity, acting on phosphates	1/451	11/20495	0.217156	0.63775	0.588266	ATTPS21	1
MF	GO:0099094	ligand-gated cation channel activity	1/451	11/20495	0.217156	0.63775	0.588266	ATCNGC1	1
MF	GO:0004806	triglyceride lipase activity	2/451	40/20495	0.219729	0.63775	0.588266	NA/NA	2
MF	GO:0004888	transmembrane signaling receptor activity	2/451	40/20495	0.219729	0.63775	0.588266	NA/EFR	2
MF	GO:0015077	monovalent inorganic cation transmembrane transporter activity	8/451	262/20495	0.221504	0.63775	0.588266	NA/ATCNGC1/NA/PHT1;7/NA/ATKT2/ATCHX15/ATCHX4	8
MF	GO:0004521	endoribonuclease activity	2/451	41/20495	0.227868	0.63775	0.588266	ATDCL2/AGO1	2
MF	GO:0003843	1,3-beta-D-glucan synthase activity	1/451	12/20495	0.234393	0.63775	0.588266	ATGSL08	1
MF	GO:0004675	transmembrane receptor protein serine/threonine kinase activity	1/451	12/20495	0.234393	0.63775	0.588266	NA	1
MF	GO:0008252	nucleotidase activity	1/451	12/20495	0.234393	0.63775	0.588266	IMPL1	1
MF	GO:0008641	ubiquitin-like modifier activating enzyme activity	1/451	12/20495	0.234393	0.63775	0.588266	AT-SAE1-1	1
MF	GO:0015114	phosphate ion transmembrane transporter activity	1/451	12/20495	0.234393	0.63775	0.588266	PHT1;7	1
MF	GO:0052745	inositol phosphate phosphatase activity	1/451	12/20495	0.234393	0.63775	0.588266	IMPL1	1
MF	GO:0042802	identical protein binding	5/451	153/20495	0.247896	0.63775	0.588266	AtTic21/TOR/ATHB-2/OLD5/CYN	5
MF	GO:0016207	4-coumarate-CoA ligase activity	1/451	13/20495	0.25125	0.63775	0.588266	OPCL1	1
MF	GO:0016899	oxidoreductase activity, acting on the CH-OH group of donors, oxygen as acceptor	1/451	13/20495	0.25125	0.63775	0.588266	NA	1
MF	GO:0020037	heme binding	1/451	13/20495	0.25125	0.63775	0.588266	AtCCME	1
MF	GO:0031559	oxidosqualene cyclase activity	1/451	13/20495	0.25125	0.63775	0.588266	CAS1	1
MF	GO:0047617	acyl-CoA hydrolase activity	1/451	13/20495	0.25125	0.63775	0.588266	NA	1
MF	GO:0004842	ubiquitin-protein transferase activity	7/451	233/20495	0.254407	0.63775	0.588266	NA/BB/AtTIR1/UBC28/EID1/UBC5/SIS3	7
MF	GO:0005451	monovalent cation:proton antiporter activity	2/451	45/20495	0.260583	0.63775	0.588266	ATCHX15/ATCHX4	2
MF	GO:0004722	protein serine/threonine phosphatase activity	5/451	157/20495	0.26449	0.63775	0.588266	NA/CRK/PP2A-4/APD8/ATVPS29	5
MF	GO:0004028	3-chloroallyl aldehyde dehydrogenase activity	1/451	14/20495	0.267737	0.63775	0.588266	ALDH2	1
MF	GO:0009672	auxin:proton symporter activity	1/451	14/20495	0.267737	0.63775	0.588266	NA	1
MF	GO:0015116	sulfate transmembrane transporter activity	1/451	14/20495	0.267737	0.63775	0.588266	AST68	1
MF	GO:0052866	phosphatidylinositol phosphate phosphatase activity	1/451	14/20495	0.267737	0.63775	0.588266	ATPEN2	1
MF	GO:0019787	ubiquitin-like protein transferase activity	7/451	237/20495	0.267861	0.63775	0.588266	NA/BB/AtTIR1/UBC28/EID1/UBC5/SIS3	7
MF	GO:0140098	catalytic activity, acting on RNA	7/451	237/20495	0.267861	0.63775	0.588266	NA/NA/ATSIG6/NRPE7/ATDCL2/AGO1/NRPB7	7
MF	GO:0004620	phospholipase activity	2/451	46/20495	0.268778	0.63775	0.588266	NA/NA	2
MF	GO:0015144	carbohydrate transmembrane transporter activity	4/451	121/20495	0.276616	0.63775	0.588266	NA/PHT1;7/AtSWEET12/AtSWEET10	4
MF	GO:0015238	drug transmembrane transporter activity	2/451	47/20495	0.276971	0.63775	0.588266	AtGABP/ATMBAC1	2
MF	GO:0004033	aldo-keto reductase (NADP) activity	1/451	15/20495	0.283862	0.63775	0.588266	SDR1	1
MF	GO:0008378	galactosyltransferase activity	1/451	15/20495	0.283862	0.63775	0.588266	RS5	1
MF	GO:0042285	xylosyltransferase activity	1/451	15/20495	0.283862	0.63775	0.588266	I14H	1
MF	GO:0042803	protein homodimerization activity	3/451	86/20495	0.293834	0.63775	0.588266	AtTic21/ATHB-2/OLD5	3
MF	GO:0004407	histone deacetylase activity	1/451	16/20495	0.299632	0.63775	0.588266	ATHDA6	1
MF	GO:0016307	phosphatidylinositol phosphate kinase activity	1/451	16/20495	0.299632	0.63775	0.588266	ATATM	1
MF	GO:0019239	deaminase activity	1/451	16/20495	0.299632	0.63775	0.588266	ACD1	1
MF	GO:0030276	clathrin binding	1/451	16/20495	0.299632	0.63775	0.588266	NA	1
MF	GO:0033558	protein deacetylase activity	1/451	16/20495	0.299632	0.63775	0.588266	ATHDA6	1
MF	GO:0016811	hydrolase activity, acting on carbon-nitrogen (but not peptide) bonds, in linear amides	2/451	50/20495	0.301501	0.63775	0.588266	NA/ATHDA6	2
MF	GO:0016853	isomerase activity	6/451	208/20495	0.309077	0.63775	0.588266	NA/CAS1/CYP40/ATRGP1/CPI1/ATPDI2	6
MF	GO:0015299	solute:proton antiporter activity	2/451	51/20495	0.30965	0.63775	0.588266	ATCHX15/ATCHX4	2
MF	GO:0003756	protein disulfide isomerase activity	1/451	17/20495	0.315056	0.63775	0.588266	ATPDI2	1
MF	GO:0004402	histone acetyltransferase activity	1/451	17/20495	0.315056	0.63775	0.588266	AtELP3	1
MF	GO:0005310	dicarboxylic acid transmembrane transporter activity	1/451	17/20495	0.315056	0.63775	0.588266	AtGABP	1
MF	GO:0009975	cyclase activity	1/451	17/20495	0.315056	0.63775	0.588266	ATTPS21	1
MF	GO:0016289	CoA hydrolase activity	1/451	17/20495	0.315056	0.63775	0.588266	NA	1
MF	GO:0016864	intramolecular oxidoreductase activity, transposing S-S bonds	1/451	17/20495	0.315056	0.63775	0.588266	ATPDI2	1
MF	GO:0034212	peptide N-acetyltransferase activity	1/451	17/20495	0.315056	0.63775	0.588266	AtELP3	1
MF	GO:0061733	peptide-lysine-N-acetyltransferase activity	1/451	17/20495	0.315056	0.63775	0.588266	AtELP3	1
MF	GO:0080044	quercetin 7-O-glucosyltransferase activity	1/451	17/20495	0.315056	0.63775	0.588266	UGT89B1	1
MF	GO:0015081	sodium ion transmembrane transporter activity	2/451	52/20495	0.317779	0.63775	0.588266	ATCHX15/ATCHX4	2
MF	GO:0016866	intramolecular transferase activity	2/451	52/20495	0.317779	0.63775	0.588266	CAS1/ATRGP1	2
MF	GO:0016881	acid-amino acid ligase activity	1/451	18/20495	0.330141	0.649128	0.598762	ATDFC	1
MF	GO:0019213	deacetylase activity	1/451	18/20495	0.330141	0.649128	0.598762	ATHDA6	1
MF	GO:1901681	sulfur compound binding	1/451	18/20495	0.330141	0.649128	0.598762	ACBP	1
MF	GO:0003755	peptidyl-prolyl cis-trans isomerase activity	2/451	55/20495	0.342019	0.650654	0.600169	NA/CYP40	2
MF	GO:0016410	N-acyltransferase activity	2/451	55/20495	0.342019	0.650654	0.600169	LAG1/AtELP3	2
MF	GO:0051213	dioxygenase activity	3/451	95/20495	0.348112	0.650654	0.600169	ATGA2OX2/ATCCD7/ALPHA	3
MF	GO:0008168	methyltransferase activity	4/451	136/20495	0.351089	0.650654	0.600169	NA/NA/NA/ATOMT1	4
MF	GO:0008514	organic anion transmembrane transporter activity	4/451	136/20495	0.351089	0.650654	0.600169	AtGABP/NA/ATMBAC1/LHT1	4
MF	GO:0004519	endonuclease activity	2/451	57/20495	0.358028	0.650654	0.600169	ATDCL2/AGO1	2
MF	GO:0003684	damaged DNA binding	1/451	20/20495	0.359324	0.650654	0.600169	ATXRCC3	1
MF	GO:0051015	actin filament binding	1/451	20/20495	0.359324	0.650654	0.600169	ATVLN4	1
MF	GO:1901682	sulfur compound transmembrane transporter activity	1/451	20/20495	0.359324	0.650654	0.600169	AST68	1
MF	GO:0004721	phosphoprotein phosphatase activity	5/451	180/20495	0.36339	0.650654	0.600169	NA/CRK/PP2A-4/APD8/ATVPS29	5
MF	GO:0016831	carboxy-lyase activity	2/451	58/20495	0.36598	0.650654	0.600169	ATHAL3/AtPDC1	2
MF	GO:0004386	helicase activity	4/451	139/20495	0.366093	0.650654	0.600169	NA/NA/ATDCL2/NA	4
MF	GO:0016810	hydrolase activity, acting on carbon-nitrogen (but not peptide) bonds	3/451	98/20495	0.366156	0.650654	0.600169	NA/ATHDA6/ACD1	3
MF	GO:0016747	transferase activity, transferring acyl groups other than amino-acyl groups	4/451	140/20495	0.371091	0.650654	0.600169	NA/LAG1/KAT2/AtELP3	4
MF	GO:0004553	hydrolase activity, hydrolyzing O-glycosyl compounds	9/451	352/20495	0.371289	0.650654	0.600169	NA/BGLU17/BGLU13/BGLU12/BGLU16/RS5/MANIB/AtGH9C2/ATGH9A1	9
MF	GO:0008171	O-methyltransferase activity	1/451	21/20495	0.373436	0.650654	0.600169	ATOMT1	1
MF	GO:0042562	hormone binding	1/451	21/20495	0.373436	0.650654	0.600169	AtTIR1	1
MF	GO:0080161	auxin transmembrane transporter activity	1/451	21/20495	0.373436	0.650654	0.600169	NA	1
MF	GO:0016859	cis-trans isomerase activity	2/451	59/20495	0.373894	0.650654	0.600169	NA/CYP40	2
MF	GO:0015491	cation:cation antiporter activity	2/451	60/20495	0.381767	0.650654	0.600169	ATCHX15/ATCHX4	2
MF	GO:0098772	molecular function regulator	6/451	227/20495	0.383155	0.650654	0.600169	ATCYS6/CYCD3/ATCYCD1;1/OLD5/ATMKK9/NA	6
MF	GO:0016705	oxidoreductase activity, acting on paired donors, with incorporation or reduction of molecular oxygen	4/451	143/20495	0.386068	0.650654	0.600169	CYP707A4/DRY2/ATGA2OX2/CYP86A8	4
MF	GO:0016840	carbon-nitrogen lyase activity	1/451	22/20495	0.387238	0.650654	0.600169	CYN	1
MF	GO:0015298	solute:cation antiporter activity	2/451	61/20495	0.389598	0.650654	0.600169	ATCHX15/ATCHX4	2
MF	GO:0008236	serine-type peptidase activity	4/451	144/20495	0.391051	0.650654	0.600169	scpl18/scpl1/SCPL7/NA	4
MF	GO:0017171	serine hydrolase activity	4/451	144/20495	0.391051	0.650654	0.600169	scpl18/scpl1/SCPL7/NA	4
MF	GO:0016791	phosphatase activity	7/451	272/20495	0.391287	0.650654	0.600169	NA/CRK/ATPEN2/IMPL1/PP2A-4/APD8/ATVPS29	7
MF	GO:0030234	enzyme regulator activity	5/451	188/20495	0.398304	0.651333	0.600795	ATCYS6/CYCD3/ATCYCD1;1/OLD5/ATMKK9	5
MF	GO:0005527	macrolide binding	1/451	23/20495	0.400736	0.651333	0.600795	NA	1
MF	GO:0005528	FK506 binding	1/451	23/20495	0.400736	0.651333	0.600795	NA	1
MF	GO:0016645	oxidoreductase activity, acting on the CH-NH group of donors	1/451	23/20495	0.400736	0.651333	0.600795	AT-P5C1	1
MF	GO:0016903	oxidoreductase activity, acting on the aldehyde or oxo group of donors	2/451	63/20495	0.405124	0.651333	0.600795	AAO3/ALDH2	2
MF	GO:0051020	GTPase binding	2/451	63/20495	0.405124	0.651333	0.600795	ATMYA2/NA	2
MF	GO:0016798	hydrolase activity, acting on glycosyl bonds	10/451	408/20495	0.409617	0.654652	0.603857	XTH6/NA/BGLU17/BGLU13/BGLU12/BGLU16/RS5/MANIB/AtGH9C2/ATGH9A1	10
MF	GO:0005217	intracellular ligand-gated ion channel activity	1/451	24/20495	0.413938	0.654652	0.603857	ATCNGC1	1
MF	GO:0016891	endoribonuclease activity, producing 5'-phosphomonoesters	1/451	24/20495	0.413938	0.654652	0.603857	ATDCL2	1
MF	GO:0016893	endonuclease activity, active with either ribo- or deoxyribonucleic acids and producing 5'-phosphomonoesters	1/451	25/20495	0.42685	0.664131	0.6126	ATDCL2	1
MF	GO:0019205	nucleobase-containing compound kinase activity	1/451	25/20495	0.42685	0.664131	0.6126	ADK1	1
MF	GO:0042578	phosphoric ester hydrolase activity	8/451	326/20495	0.427621	0.664131	0.6126	NA/NA/CRK/ATPEN2/IMPL1/PP2A-4/APD8/ATVPS29	8
MF	GO:0016741	transferase activity, transferring one-carbon groups	4/451	152/20495	0.430648	0.664131	0.6126	NA/NA/NA/ATOMT1	4
MF	GO:0015295	solute:proton symporter activity	3/451	109/20495	0.431343	0.664131	0.6126	NA/NA/PHT1;7	3
MF	GO:0030599	pectinesterase activity	2/451	69/20495	0.450503	0.681253	0.628394	PME12/NA	2
MF	GO:0004222	metalloendopeptidase activity	1/451	27/20495	0.451828	0.681253	0.628394	NA	1
MF	GO:0016671	oxidoreductase activity, acting on a sulfur group of donors, disulfide as acceptor	1/451	27/20495	0.451828	0.681253	0.628394	ATO1	1
MF	GO:0033218	amide binding	1/451	27/20495	0.451828	0.681253	0.628394	ACBP	1
MF	GO:0019200	carbohydrate kinase activity	1/451	28/20495	0.463906	0.695859	0.641867	NA	1
MF	GO:0045735	nutrient reservoir activity	1/451	29/20495	0.475719	0.705576	0.65083	PAP85	1
MF	GO:0004540	ribonuclease activity	2/451	73/20495	0.479645	0.705576	0.65083	ATDCL2/AGO1	2
MF	GO:0015078	proton transmembrane transporter activity	5/451	208/20495	0.484214	0.705576	0.65083	NA/NA/PHT1;7/ATCHX15/ATCHX4	5
MF	GO:0003712	transcription coregulator activity	1/451	30/20495	0.487273	0.705576	0.65083	TFL-1	1
MF	GO:0005200	structural constituent of cytoskeleton	1/451	30/20495	0.487273	0.705576	0.65083	TUB6	1
MF	GO:0004866	endopeptidase inhibitor activity	1/451	31/20495	0.498572	0.705576	0.65083	ATCYS6	1
MF	GO:0005085	guanyl-nucleotide exchange factor activity	1/451	31/20495	0.498572	0.705576	0.65083	NA	1
MF	GO:0015276	ligand-gated ion channel activity	1/451	31/20495	0.498572	0.705576	0.65083	ATCNGC1	1
MF	GO:0022834	ligand-gated channel activity	1/451	31/20495	0.498572	0.705576	0.65083	ATCNGC1	1
MF	GO:0061135	endopeptidase regulator activity	1/451	31/20495	0.498572	0.705576	0.65083	ATCYS6	1
MF	GO:0015293	symporter activity	3/451	121/20495	0.49948	0.705576	0.65083	NA/NA/PHT1;7	3
MF	GO:0015294	solute:cation symporter activity	3/451	121/20495	0.49948	0.705576	0.65083	NA/NA/PHT1;7	3
MF	GO:0046983	protein dimerization activity	3/451	122/20495	0.504975	0.707322	0.65244	AtTic21/ATHB-2/OLD5	3
MF	GO:0015291	secondary active transmembrane transporter activity	6/451	259/20495	0.50695	0.707322	0.65244	NA/NA/PHT1;7/ATCHX15/NA/ATCHX4	6
MF	GO:0016790	thiolester hydrolase activity	1/451	32/20495	0.509623	0.707322	0.65244	NA	1
MF	GO:0016298	lipase activity	3/451	123/20495	0.510439	0.707322	0.65244	NA/NA/NA	3
MF	GO:0004175	endopeptidase activity	3/451	125/20495	0.52127	0.712515	0.657231	NA/NA/SCO4	3
MF	GO:0008289	lipid binding	5/451	217/20495	0.52153	0.712515	0.657231	NA/ACBP/FKD1/ATPEN2/TFL-1	5
MF	GO:0099516	ion antiporter activity	2/451	79/20495	0.521532	0.712515	0.657231	ATCHX15/ATCHX4	2
MF	GO:0015297	antiporter activity	3/451	126/20495	0.526636	0.716127	0.660562	ATCHX15/NA/ATCHX4	3
MF	GO:0044877	protein-containing complex binding	1/451	34/20495	0.531001	0.716443	0.660853	ATVLN4	1
MF	GO:0060089	molecular transducer activity	3/451	128/20495	0.537269	0.716443	0.660853	NA/EFR/ATMCB1	3
MF	GO:0003954	NADH dehydrogenase activity	1/451	36/20495	0.551449	0.716443	0.660853	NDHF	1
MF	GO:0004683	calmodulin-dependent protein kinase activity	1/451	36/20495	0.551449	0.716443	0.660853	CDPK6	1
MF	GO:0016638	oxidoreductase activity, acting on the CH-NH2 group of donors	1/451	36/20495	0.551449	0.716443	0.660853	GDH2	1
MF	GO:0030414	peptidase inhibitor activity	1/451	36/20495	0.551449	0.716443	0.660853	ATCYS6	1
MF	GO:0061134	peptidase regulator activity	1/451	36/20495	0.551449	0.716443	0.660853	ATCYS6	1
MF	GO:0003774	motor activity	2/451	84/20495	0.554672	0.716443	0.660853	NA/ATMYA2	2
MF	GO:0009055	electron transfer activity	2/451	84/20495	0.554672	0.716443	0.660853	ATFD3/NA	2
MF	GO:0008026	ATP-dependent helicase activity	2/451	85/20495	0.561102	0.716443	0.660853	NA/ATDCL2	2
MF	GO:0070035	purine NTP-dependent helicase activity	2/451	85/20495	0.561102	0.716443	0.660853	NA/ATDCL2	2
MF	GO:0005372	water transmembrane transporter activity	1/451	37/20495	0.561336	0.716443	0.660853	BETA-TIP	1
MF	GO:0015250	water channel activity	1/451	37/20495	0.561336	0.716443	0.660853	BETA-TIP	1
MF	GO:0016759	cellulose synthase activity	1/451	37/20495	0.561336	0.716443	0.660853	ATRGP1	1
MF	GO:0016651	oxidoreductase activity, acting on NAD(P)H	2/451	86/20495	0.567465	0.720294	0.664406	NDHF/CYP84A1	2
MF	GO:0070011	peptidase activity, acting on L-amino acid peptides	7/451	323/20495	0.569304	0.720294	0.664406	NA/RD21B/scpl18/scpl1/SCPL7/NA/SCO4	7
MF	GO:0008757	S-adenosylmethionine-dependent methyltransferase activity	2/451	87/20495	0.573762	0.722791	0.666709	NA/ATOMT1	2
MF	GO:0046915	transition metal ion transmembrane transporter activity	1/451	39/20495	0.580465	0.728083	0.67159	AtTic21	1
MF	GO:0015450	P-P-bond-hydrolysis-driven protein transmembrane transporter activity	1/451	40/20495	0.589714	0.729035	0.672468	NA	1
MF	GO:0005351	carbohydrate:proton symporter activity	2/451	90/20495	0.59225	0.729035	0.672468	NA/PHT1;7	2
MF	GO:0005402	carbohydrate:cation symporter activity	2/451	90/20495	0.59225	0.729035	0.672468	NA/PHT1;7	2
MF	GO:0016614	oxidoreductase activity, acting on CH-OH group of donors	3/451	140/20495	0.598078	0.729035	0.672468	NA/GPDHC1/SDR1	3
MF	GO:0015662	ATPase activity, coupled to transmembrane movement of ions, phosphorylative mechanism	1/451	41/20495	0.59876	0.729035	0.672468	HMA5	1
MF	GO:0017016	Ras GTPase binding	1/451	41/20495	0.59876	0.729035	0.672468	ATMYA2	1
MF	GO:0031267	small GTPase binding	1/451	41/20495	0.59876	0.729035	0.672468	ATMYA2	1
MF	GO:0016779	nucleotidyltransferase activity	3/451	142/20495	0.607691	0.736825	0.679654	ATSIG6/NRPE7/NRPB7	3
MF	GO:0016830	carbon-carbon lyase activity	2/451	94/20495	0.615961	0.73799	0.680729	ATHAL3/AtPDC1	2
MF	GO:0016620	oxidoreductase activity, acting on the aldehyde or oxo group of donors, NAD or NADP as acceptor	1/451	43/20495	0.61626	0.73799	0.680729	ALDH2	1
MF	GO:0016860	intramolecular oxidoreductase activity	1/451	43/20495	0.61626	0.73799	0.680729	ATPDI2	1
MF	GO:0008080	N-acetyltransferase activity	1/451	49/20495	0.66432	0.770088	0.710336	AtELP3	1
MF	GO:0005198	structural molecule activity	9/451	454/20495	0.671118	0.770088	0.710336	NA/NA/NA/NA/NA/RPS18C/ARS27A/TUB6/NA	9
MF	GO:0008320	protein transmembrane transporter activity	1/451	50/20495	0.671724	0.770088	0.710336	NA	1
MF	GO:0022884	macromolecule transmembrane transporter activity	1/451	50/20495	0.671724	0.770088	0.710336	NA	1
MF	GO:0016746	transferase activity, transferring acyl groups	4/451	208/20495	0.674748	0.770088	0.710336	NA/LAG1/KAT2/AtELP3	4
MF	GO:0001882	nucleoside binding	3/451	157/20495	0.674819	0.770088	0.710336	RL2/ARAC1/emb2738	3
MF	GO:0001883	purine nucleoside binding	3/451	157/20495	0.674819	0.770088	0.710336	RL2/ARAC1/emb2738	3
MF	GO:0005525	GTP binding	3/451	157/20495	0.674819	0.770088	0.710336	RL2/ARAC1/emb2738	3
MF	GO:0019001	guanyl nucleotide binding	3/451	157/20495	0.674819	0.770088	0.710336	RL2/ARAC1/emb2738	3
MF	GO:0032549	ribonucleoside binding	3/451	157/20495	0.674819	0.770088	0.710336	RL2/ARAC1/emb2738	3
MF	GO:0032550	purine ribonucleoside binding	3/451	157/20495	0.674819	0.770088	0.710336	RL2/ARAC1/emb2738	3
MF	GO:0032561	guanyl ribonucleotide binding	3/451	157/20495	0.674819	0.770088	0.710336	RL2/ARAC1/emb2738	3
MF	GO:0003735	structural constituent of ribosome	7/451	359/20495	0.678997	0.771828	0.711941	NA/NA/NA/NA/RPS18C/ARS27A/NA	7
MF	GO:0016667	oxidoreductase activity, acting on a sulfur group of donors	1/451	53/20495	0.692974	0.781576	0.720933	ATO1	1
MF	GO:0003690	double-stranded DNA binding	1/451	54/20495	0.699748	0.781576	0.720933	AtGRP4	1
MF	GO:0003779	actin binding	1/451	54/20495	0.699748	0.781576	0.720933	ATVLN4	1
MF	GO:0008237	metallopeptidase activity	1/451	54/20495	0.699748	0.781576	0.720933	NA	1
MF	GO:0008565	protein transporter activity	2/451	111/20495	0.704947	0.781576	0.720933	NA/NA	2
MF	GO:0035091	phosphatidylinositol binding	1/451	55/20495	0.706373	0.781576	0.720933	FKD1	1
MF	GO:1904680	peptide transmembrane transporter activity	1/451	55/20495	0.706373	0.781576	0.720933	NA	1
MF	GO:0022804	active transmembrane transporter activity	9/451	471/20495	0.7123	0.784019	0.723187	NA/HMA5/NA/NA/ABCG40/PHT1;7/ATCHX15/NA/ATCHX4	9
MF	GO:0008233	peptidase activity	7/451	372/20495	0.713969	0.784019	0.723187	NA/RD21B/scpl18/scpl1/SCPL7/NA/SCO4	7
MF	GO:0004712	protein serine/threonine/tyrosine kinase activity	1/451	58/20495	0.725384	0.793034	0.731502	ATMKK9	1
MF	GO:0016616	oxidoreductase activity, acting on the CH-OH group of donors, NAD or NADP as acceptor	2/451	116/20495	0.727629	0.793034	0.731502	GPDHC1/SDR1	2
MF	GO:0016765	transferase activity, transferring alkyl or aryl (other than methyl) groups	2/451	125/20495	0.764736	0.8302	0.765784	OLD5/NA	2
MF	GO:0003777	microtubule motor activity	1/451	66/20495	0.770289	0.8302	0.765784	NA	1
MF	GO:0016407	acetyltransferase activity	1/451	66/20495	0.770289	0.8302	0.765784	AtELP3	1
MF	GO:0042887	amide transmembrane transporter activity	1/451	67/20495	0.77536	0.832582	0.767981	NA	1
MF	GO:0004252	serine-type endopeptidase activity	1/451	69/20495	0.78517	0.833885	0.769183	NA	1
MF	GO:0022853	active ion transmembrane transporter activity	1/451	69/20495	0.78517	0.833885	0.769183	HMA5	1
MF	GO:0042625	ATPase coupled ion transmembrane transporter activity	1/451	69/20495	0.78517	0.833885	0.769183	HMA5	1
MF	GO:0016836	hydro-lyase activity	1/451	70/20495	0.789913	0.835872	0.771016	HISN5A	1
MF	GO:0016706	oxidoreductase activity, acting on paired donors, with incorporation or reduction of molecular oxygen, 2-oxoglutarate as one donor, and incorporation of one atom each of oxygen into both donors	1/451	72/20495	0.799089	0.842517	0.777146	ATGA2OX2	1
MF	GO:0004518	nuclease activity	2/451	136/20495	0.804066	0.844704	0.779163	ATDCL2/AGO1	2
MF	GO:0140101	catalytic activity, acting on a tRNA	1/451	76/20495	0.816258	0.854428	0.788132	NA	1
MF	GO:0016887	ATPase activity	7/451	423/20495	0.825689	0.861202	0.794381	HMA5/AHA11/ABCG40/DAA1/NA/NA/ATDCL2	7
MF	GO:0005509	calcium ion binding	2/451	144/20495	0.828892	0.861455	0.794614	CRK/NA	2
MF	GO:0015405	P-P-bond-hydrolysis-driven transmembrane transporter activity	3/451	213/20495	0.850821	0.880244	0.811945	HMA5/NA/ABCG40	3
MF	GO:0015399	primary active transmembrane transporter activity	3/451	214/20495	0.85302	0.880244	0.811945	HMA5/NA/ABCG40	3
MF	GO:0008234	cysteine-type peptidase activity	1/451	94/20495	0.877104	0.901898	0.831919	RD21B	1
MF	GO:0004601	peroxidase activity	1/451	100/20495	0.892532	0.9087	0.838193	NA	1
MF	GO:0042626	ATPase activity, coupled to transmembrane movement of substances	2/451	171/20495	0.893087	0.9087	0.838193	HMA5/ABCG40	2
MF	GO:0043492	ATPase activity, coupled to movement of substances	2/451	171/20495	0.893087	0.9087	0.838193	HMA5/ABCG40	2
MF	GO:0016684	oxidoreductase activity, acting on peroxide as acceptor	1/451	103/20495	0.899505	0.912042	0.841276	NA	1
MF	GO:0008092	cytoskeletal protein binding	1/451	107/20495	0.908106	0.917565	0.84637	ATVLN4	1
MF	GO:0042623	ATPase activity, coupled	4/451	312/20495	0.914996	0.921328	0.849841	HMA5/ABCG40/NA/ATDCL2	4
MF	GO:0004857	enzyme inhibitor activity	1/451	120/20495	0.9313	0.934511	0.862002	ATCYS6	1
MF	GO:0016209	antioxidant activity	1/451	125/20495	0.938575	0.938575	0.86575	NA	1

## Sheet: ST4
Supplementary Table 4 Details of GO annotation of genes above the threshold line associated with hentriacontane.
ONTOLOGY	ID	Description	GeneRatio	BgRatio	pvalue	p.adjust	qvalue	geneID	Count
BP	GO:0048581	negative regulation of post-embryonic development	4/116	86/20876	0.00135343	0.172139	0.15999	RDO2/BBX7/TFL-1/MAX2	4
BP	GO:0051651	maintenance of location in cell	2/116	11/20876	0.00162934	0.172139	0.15999	POD1/ATVIT1	2
BP	GO:0051241	negative regulation of multicellular organismal process	4/116	97/20876	0.0021075	0.172139	0.15999	RDO2/BBX7/TFL-1/MAX2	4
BP	GO:0010051	xylem and phloem pattern formation	4/116	100/20876	0.00235495	0.172139	0.15999	SMXL5/KAN/ARF6/IFL	4
BP	GO:0010014	meristem initiation	5/116	171/20876	0.00268391	0.172139	0.15999	SMXL5/RDO2/ARF6/IFL/TTA1	5
BP	GO:0090421	embryonic meristem initiation	3/116	50/20876	0.00270923	0.172139	0.15999	RDO2/IFL/TTA1	3
BP	GO:0009902	chloroplast relocation	4/116	104/20876	0.00271504	0.172139	0.15999	RNE/ABC1/emb2184/JAC1	4
BP	GO:0051667	establishment of plastid localization	4/116	104/20876	0.00271504	0.172139	0.15999	RNE/ABC1/emb2184/JAC1	4
BP	GO:0019750	chloroplast localization	4/116	105/20876	0.00281063	0.172139	0.15999	RNE/ABC1/emb2184/JAC1	4
BP	GO:0051644	plastid localization	4/116	105/20876	0.00281063	0.172139	0.15999	RNE/ABC1/emb2184/JAC1	4
BP	GO:0051093	negative regulation of developmental process	4/116	106/20876	0.0029085	0.172139	0.15999	RDO2/BBX7/TFL-1/MAX2	4
BP	GO:0051656	establishment of organelle localization	4/116	108/20876	0.00311119	0.172139	0.15999	RNE/ABC1/emb2184/JAC1	4
BP	GO:0009933	meristem structural organization	6/116	260/20876	0.00334026	0.172139	0.15999	SMXL5/RDO2/ARF6/IFL/TTA1/MAX2	6
BP	GO:2000242	negative regulation of reproductive process	3/116	54/20876	0.00337386	0.172139	0.15999	RDO2/BBX7/TFL-1	3
BP	GO:0048532	anatomical structure arrangement	6/116	264/20876	0.00359928	0.172139	0.15999	SMXL5/RDO2/ARF6/IFL/TTA1/MAX2	6
BP	GO:0009887	animal organ morphogenesis	4/116	115/20876	0.00389633	0.172139	0.15999	SMXL5/KAN/ARF6/IFL	4
BP	GO:0006352	DNA-templated transcription, initiation	2/116	17/20876	0.00394212	0.172139	0.15999	GTB1/ABC1	2
BP	GO:0009956	radial pattern formation	2/116	17/20876	0.00394212	0.172139	0.15999	KAN/IFL	2
BP	GO:0010016	shoot system morphogenesis	8/116	472/20876	0.00487509	0.201675	0.187441	SMXL5/RDO2/AtLSM8/ARF6/AtPEPR2/IFL/AtIDD5/MAX2	8
BP	GO:1901570	fatty acid derivative biosynthetic process	2/116	20/20876	0.00544784	0.214095	0.198985	AtRDR1/NA	2
BP	GO:0048580	regulation of post-embryonic development	8/116	485/20876	0.00572011	0.214095	0.198985	NA/RDO2/BBX7/ARF6/NA/TFL-1/AHK4/MAX2	8
BP	GO:0035556	intracellular signal transduction	8/116	495/20876	0.00644295	0.220234	0.20469	ATMKK9/AtPEPR2/NA/AHK4/NA/AtRDR1/AtPFA-DSP3/ATCNGC2	8
BP	GO:0048439	flower morphogenesis	3/116	68/20876	0.0064445	0.220234	0.20469	SMXL5/ARF6/IFL	3
BP	GO:1901568	fatty acid derivative metabolic process	2/116	23/20876	0.00717592	0.235011	0.218425	AtRDR1/NA	2
BP	GO:0009944	polarity specification of adaxial/abaxial axis	3/116	79/20876	0.00973128	0.272894	0.253634	SMXL5/KAN/IFL	3
BP	GO:0071478	cellular response to radiation	3/116	79/20876	0.00973128	0.272894	0.253634	ABC1/JAC1/NA	3
BP	GO:0071482	cellular response to light stimulus	3/116	79/20876	0.00973128	0.272894	0.253634	ABC1/JAC1/NA	3
BP	GO:0009658	chloroplast organization	5/116	236/20876	0.0102936	0.272894	0.253634	RNE/ABC1/emb2184/JAC1/ARC3	5
BP	GO:0009943	adaxial/abaxial axis specification	3/116	81/20876	0.0104158	0.272894	0.253634	SMXL5/KAN/IFL	3
BP	GO:0065001	specification of axis polarity	3/116	81/20876	0.0104158	0.272894	0.253634	SMXL5/KAN/IFL	3
BP	GO:0042440	pigment metabolic process	6/116	346/20876	0.0128539	0.303502	0.282082	AtHEMA1/PSY/ABC1/emb2184/AHK4/NA	6
BP	GO:0007389	pattern specification process	6/116	347/20876	0.0130224	0.303502	0.282082	SMXL5/RDO2/KAN/ARF6/IFL/TTA1	6
BP	GO:0009955	adaxial/abaxial pattern specification	3/116	88/20876	0.0130277	0.303502	0.282082	SMXL5/KAN/IFL	3
BP	GO:0071214	cellular response to abiotic stimulus	4/116	165/20876	0.0135931	0.303502	0.282082	ABC1/JAC1/AHK4/NA	4
BP	GO:0104004	cellular response to environmental stimulus	4/116	165/20876	0.0135931	0.303502	0.282082	ABC1/JAC1/AHK4/NA	4
BP	GO:0009723	response to ethylene	6/116	353/20876	0.0140661	0.303502	0.282082	ATMKK9/UGT71B6/AtPEPR2/JMT/ASB1/AtPFA-DSP3	6
BP	GO:0048513	animal organ development	4/116	168/20876	0.0144359	0.303502	0.282082	SMXL5/KAN/ARF6/IFL	4
BP	GO:0009798	axis specification	3/116	92/20876	0.0146731	0.303502	0.282082	SMXL5/KAN/IFL	3
BP	GO:0046148	pigment biosynthetic process	5/116	267/20876	0.0167672	0.335906	0.312199	AtHEMA1/PSY/ABC1/emb2184/NA	5
BP	GO:0051640	organelle localization	4/116	178/20876	0.0174817	0.335906	0.312199	RNE/ABC1/emb2184/JAC1	4
BP	GO:0016109	tetraterpenoid biosynthetic process	3/116	101/20876	0.0187876	0.335906	0.312199	PSY/ABC1/NA	3
BP	GO:0016117	carotenoid biosynthetic process	3/116	101/20876	0.0187876	0.335906	0.312199	PSY/ABC1/NA	3
BP	GO:0043248	proteasome assembly	4/116	182/20876	0.0188039	0.335906	0.312199	MANIB/NA/ATGSTU8/CI76	4
BP	GO:0051788	response to misfolded protein	4/116	182/20876	0.0188039	0.335906	0.312199	MANIB/NA/ATGSTU8/CI76	4
BP	GO:0008380	RNA splicing	5/116	280/20876	0.0201416	0.349442	0.324779	RDO2/ATRPB15.9/NA/ATRH53/RUG3	5
BP	GO:0016108	tetraterpenoid metabolic process	3/116	106/20876	0.021322	0.349442	0.324779	PSY/ABC1/NA	3
BP	GO:0016116	carotenoid metabolic process	3/116	106/20876	0.021322	0.349442	0.324779	PSY/ABC1/NA	3
BP	GO:0009657	plastid organization	6/116	388/20876	0.02134	0.349442	0.324779	RNE/ABC1/emb2184/JAC1/AtIDD5/ARC3	6
BP	GO:0048831	regulation of shoot system development	6/116	394/20876	0.0228021	0.362869	0.337259	NA/RDO2/ARF6/NA/TFL-1/AHK4	6
BP	GO:0010072	primary shoot apical meristem specification	2/116	44/20876	0.0248784	0.362869	0.337259	RDO2/IFL	2
BP	GO:0051235	maintenance of location	3/116	115/20876	0.0263332	0.362869	0.337259	RDO2/POD1/ATVIT1	3
BP	GO:0009880	embryonic pattern specification	2/116	46/20876	0.0270248	0.362869	0.337259	RDO2/TTA1	2
BP	GO:0009910	negative regulation of flower development	2/116	46/20876	0.0270248	0.362869	0.337259	RDO2/TFL-1	2
BP	GO:0009692	ethylene metabolic process	3/116	119/20876	0.0287455	0.362869	0.337259	ATMKK9/NA/NA	3
BP	GO:0009693	ethylene biosynthetic process	3/116	119/20876	0.0287455	0.362869	0.337259	ATMKK9/NA/NA	3
BP	GO:0043449	cellular alkene metabolic process	3/116	119/20876	0.0287455	0.362869	0.337259	ATMKK9/NA/NA	3
BP	GO:0043450	alkene biosynthetic process	3/116	119/20876	0.0287455	0.362869	0.337259	ATMKK9/NA/NA	3
BP	GO:1900673	olefin metabolic process	3/116	119/20876	0.0287455	0.362869	0.337259	ATMKK9/NA/NA	3
BP	GO:1900674	olefin biosynthetic process	3/116	119/20876	0.0287455	0.362869	0.337259	ATMKK9/NA/NA	3
BP	GO:0009414	response to water deprivation	6/116	418/20876	0.0293245	0.362869	0.337259	AtLSM5/UGT71B6/JMT/ANN5/AHK4/MAX2	6
BP	GO:0070838	divalent metal ion transport	4/116	210/20876	0.0297893	0.362869	0.337259	AtZIP1/NA/ATNHX7/MLP43	4
BP	GO:0010200	response to chitin	6/116	421/20876	0.0302178	0.362869	0.337259	ATMKK9/NA/AtPEPR2/NA/AtPFA-DSP3/SKOR	6
BP	GO:0009855	determination of bilateral symmetry	3/116	122/20876	0.0306293	0.362869	0.337259	SMXL5/ARF6/IFL	3
BP	GO:0072511	divalent inorganic cation transport	4/116	212/20876	0.0306926	0.362869	0.337259	AtZIP1/NA/ATNHX7/MLP43	4
BP	GO:0009799	specification of symmetry	3/116	123/20876	0.0312714	0.362869	0.337259	SMXL5/ARF6/IFL	3
BP	GO:0009415	response to water	6/116	426/20876	0.0317461	0.362869	0.337259	AtLSM5/UGT71B6/JMT/ANN5/AHK4/MAX2	6
BP	GO:2000241	regulation of reproductive process	6/116	428/20876	0.0323714	0.362869	0.337259	NA/RDO2/BBX7/ARF6/NA/TFL-1	6
BP	GO:0015995	chlorophyll biosynthetic process	3/116	125/20876	0.0325767	0.362869	0.337259	AtHEMA1/PSY/emb2184	3
BP	GO:0010101	post-embryonic root morphogenesis	2/116	51/20876	0.0327016	0.362869	0.337259	AIR3/ASB1	2
BP	GO:0010102	lateral root morphogenesis	2/116	51/20876	0.0327016	0.362869	0.337259	AIR3/ASB1	2
BP	GO:0048527	lateral root development	3/116	126/20876	0.0332399	0.362869	0.337259	AIR3/NA/ASB1	3
BP	GO:0080129	proteasome core complex assembly	3/116	126/20876	0.0332399	0.362869	0.337259	NA/ATGSTU8/CI76	3
BP	GO:0006397	mRNA processing	3/116	130/20876	0.0359629	0.376891	0.350291	NA/RNE/EIF4A-III	3
BP	GO:0007167	enzyme linked receptor protein signaling pathway	3/116	130/20876	0.0359629	0.376891	0.350291	AtPEPR2/NA/NA	3
BP	GO:0007169	transmembrane receptor protein tyrosine kinase signaling pathway	3/116	130/20876	0.0359629	0.376891	0.350291	AtPEPR2/NA/NA	3
BP	GO:0048509	regulation of meristem development	4/116	224/20876	0.0364506	0.376976	0.35037	SMXL5/IFL/AHK4/MAX2	4
BP	GO:0010243	response to organonitrogen compound	6/116	443/20876	0.0373177	0.378368	0.351664	ATMKK9/NA/AtPEPR2/NA/AtPFA-DSP3/SKOR	6
BP	GO:0006366	transcription by RNA polymerase II	2/116	55/20876	0.037548	0.378368	0.351664	RDO2/ATRPB15.9	2
BP	GO:0007166	cell surface receptor signaling pathway	3/116	134/20876	0.0387975	0.385328	0.358132	AtPEPR2/NA/NA	3
BP	GO:0009611	response to wounding	5/116	335/20876	0.0392191	0.385328	0.358132	ATMKK9/UGT71B6/AtPEPR2/NA/JMT	5
BP	GO:0001708	cell fate specification	2/116	57/20876	0.040068	0.388808	0.361367	KAN/TTA1	2
BP	GO:0000160	phosphorelay signal transduction system	3/116	138/20876	0.0417428	0.393213	0.365461	ATMKK9/AtPEPR2/AHK4	3
BP	GO:0048528	post-embryonic root development	3/116	138/20876	0.0417428	0.393213	0.365461	AIR3/NA/ASB1	3
BP	GO:0048508	embryonic meristem development	2/116	59/20876	0.0426504	0.393213	0.365461	RDO2/IFL	2
BP	GO:0010015	root morphogenesis	6/116	458/20876	0.042726	0.393213	0.365461	AIR3/IFL/MANIB/NA/ASB1/AHK4	6
BP	GO:0006511	ubiquitin-dependent protein catabolic process	5/116	344/20876	0.0431215	0.393213	0.365461	MANIB/NA/ATGSTU8/MAX2/CI76	5
BP	GO:0010043	response to zinc ion	2/116	60/20876	0.0439644	0.393213	0.365461	NA/AtZIP1	2
BP	GO:0055072	iron ion homeostasis	3/116	141/20876	0.0440238	0.393213	0.365461	AtHEMA1/AtZIP1/ATVIT1	3
BP	GO:0019941	modification-dependent protein catabolic process	5/116	349/20876	0.0453874	0.396383	0.368408	MANIB/NA/ATGSTU8/MAX2/CI76	5
BP	GO:0043632	modification-dependent macromolecule catabolic process	5/116	349/20876	0.0453874	0.396383	0.368408	MANIB/NA/ATGSTU8/MAX2/CI76	5
BP	GO:0003002	regionalization	4/116	242/20876	0.0461826	0.398896	0.370743	SMXL5/KAN/ARF6/IFL	4
BP	GO:0009738	abscisic acid-activated signaling pathway	4/116	248/20876	0.049719	0.421657	0.391897	UGT71B6/AtPEPR2/JMT/AtPFA-DSP3	4
BP	GO:0009909	regulation of flower development	5/116	359/20876	0.0501301	0.421657	0.391897	NA/RDO2/ARF6/NA/TFL-1	5
BP	GO:0006779	porphyrin-containing compound biosynthetic process	3/116	151/20876	0.0520659	0.421657	0.391897	AtHEMA1/PSY/emb2184	3
BP	GO:0006979	response to oxidative stress	6/116	486/20876	0.0540892	0.421657	0.391897	AtHEMA1/NA/ATNHX7/AtPFA-DSP3/CI76/NA	6
BP	GO:0090696	post-embryonic plant organ development	5/116	367/20876	0.0541273	0.421657	0.391897	NA/AIR3/NA/NA/ASB1	5
BP	GO:0034644	cellular response to UV	1/116	10/20876	0.0542086	0.421657	0.391897	NA	1
BP	GO:0033014	tetrapyrrole biosynthetic process	3/116	154/20876	0.054608	0.421657	0.391897	AtHEMA1/PSY/emb2184	3
BP	GO:0045165	cell fate commitment	2/116	68/20876	0.054998	0.421657	0.391897	KAN/TTA1	2
BP	GO:0035966	response to topologically incorrect protein	5/116	369/20876	0.0551549	0.421657	0.391897	NA/MANIB/NA/ATGSTU8/CI76	5
BP	GO:0010029	regulation of seed germination	2/116	70/20876	0.057894	0.421657	0.391897	AHK4/MAX2	2
BP	GO:0071215	cellular response to abscisic acid stimulus	4/116	263/20876	0.0591956	0.421657	0.391897	UGT71B6/AtPEPR2/JMT/AtPFA-DSP3	4
BP	GO:0097306	cellular response to alcohol	4/116	263/20876	0.0591956	0.421657	0.391897	UGT71B6/AtPEPR2/JMT/AtPFA-DSP3	4
BP	GO:0000373	Group II intron splicing	1/116	11/20876	0.0594665	0.421657	0.391897	ATRH53	1
BP	GO:0008300	isoprenoid catabolic process	1/116	11/20876	0.0594665	0.421657	0.391897	UGT71B6	1
BP	GO:0010120	camalexin biosynthetic process	1/116	11/20876	0.0594665	0.421657	0.391897	ATMKK9	1
BP	GO:0016115	terpenoid catabolic process	1/116	11/20876	0.0594665	0.421657	0.391897	UGT71B6	1
BP	GO:0052317	camalexin metabolic process	1/116	11/20876	0.0594665	0.421657	0.391897	ATMKK9	1
BP	GO:0060968	regulation of gene silencing	1/116	11/20876	0.0594665	0.421657	0.391897	AtRDR1	1
BP	GO:0009853	photorespiration	3/116	161/20876	0.0607665	0.421657	0.391897	GAMMA/NA/CI76	3
BP	GO:0006333	chromatin assembly or disassembly	2/116	72/20876	0.060842	0.421657	0.391897	GTB1/NA	2
BP	GO:0009735	response to cytokinin	4/116	266/20876	0.061199	0.421657	0.391897	LHCA3/MANIB/AHK4/NA	4
BP	GO:1900140	regulation of seedling development	2/116	73/20876	0.062335	0.421657	0.391897	AHK4/MAX2	2
BP	GO:0048573	photoperiodism, flowering	3/116	164/20876	0.0635015	0.421657	0.391897	SBP1/BBX7/TFL-1	3
BP	GO:0009403	toxin biosynthetic process	1/116	12/20876	0.0646954	0.421657	0.391897	ATMKK9	1
BP	GO:0009700	indole phytoalexin biosynthetic process	1/116	12/20876	0.0646954	0.421657	0.391897	ATMKK9	1
BP	GO:0010191	mucilage metabolic process	1/116	12/20876	0.0646954	0.421657	0.391897	LUH	1
BP	GO:0046217	indole phytoalexin metabolic process	1/116	12/20876	0.0646954	0.421657	0.391897	ATMKK9	1
BP	GO:0052314	phytoalexin metabolic process	1/116	12/20876	0.0646954	0.421657	0.391897	ATMKK9	1
BP	GO:0052315	phytoalexin biosynthetic process	1/116	12/20876	0.0646954	0.421657	0.391897	ATMKK9	1
BP	GO:0048878	chemical homeostasis	5/116	387/20876	0.0649115	0.421657	0.391897	AtHEMA1/AtZIP1/AHK4/ATVIT1/MLP43	5
BP	GO:0045595	regulation of cell differentiation	2/116	77/20876	0.0684298	0.433854	0.403233	RDO2/IFL	2
BP	GO:0006074	(1->3)-beta-D-glucan metabolic process	1/116	13/20876	0.0698955	0.433854	0.403233	ATGSL07	1
BP	GO:0006075	(1->3)-beta-D-glucan biosynthetic process	1/116	13/20876	0.0698955	0.433854	0.403233	ATGSL07	1
BP	GO:0031425	chloroplast RNA processing	1/116	13/20876	0.0698955	0.433854	0.403233	RNE	1
BP	GO:0033500	carbohydrate homeostasis	1/116	13/20876	0.0698955	0.433854	0.403233	AHK4	1
BP	GO:0009648	photoperiodism	3/116	171/20876	0.070101	0.433854	0.403233	SBP1/BBX7/TFL-1	3
BP	GO:0090697	post-embryonic plant organ morphogenesis	4/116	282/20876	0.0724835	0.445094	0.413681	NA/AIR3/NA/ASB1	4
BP	GO:0055076	transition metal ion homeostasis	3/116	176/20876	0.0749976	0.44576	0.4143	AtHEMA1/AtZIP1/ATVIT1	3
BP	GO:0006829	zinc ion transport	1/116	14/20876	0.075067	0.44576	0.4143	AtZIP1	1
BP	GO:0043407	negative regulation of MAP kinase activity	1/116	14/20876	0.075067	0.44576	0.4143	AtPFA-DSP3	1
BP	GO:0043409	negative regulation of MAPK cascade	1/116	14/20876	0.075067	0.44576	0.4143	AtPFA-DSP3	1
BP	GO:0048443	stamen development	3/116	177/20876	0.0759948	0.44576	0.4143	AtLSM8/AtPEPR2/ATXTH28	3
BP	GO:0048466	androecium development	3/116	177/20876	0.0759948	0.44576	0.4143	AtLSM8/AtPEPR2/ATXTH28	3
BP	GO:0055114	oxidation-reduction process	5/116	408/20876	0.0774445	0.450899	0.419076	emb2184/NA/ATGSTU8/CI76/NA	5
BP	GO:0006721	terpenoid metabolic process	4/116	290/20876	0.0784982	0.453561	0.42155	UGT71B6/PSY/ABC1/NA	4
BP	GO:0010232	vascular transport	1/116	15/20876	0.08021	0.453561	0.42155	ATGSL07	1
BP	GO:0010233	phloem transport	1/116	15/20876	0.08021	0.453561	0.42155	ATGSL07	1
BP	GO:2000028	regulation of photoperiodism, flowering	1/116	15/20876	0.08021	0.453561	0.42155	BBX7	1
BP	GO:0043094	cellular metabolic compound salvage	3/116	182/20876	0.0810685	0.454859	0.422757	GAMMA/NA/CI76	3
BP	GO:0009267	cellular response to starvation	4/116	294/20876	0.0815969	0.454859	0.422757	AtZIP1/NA/AHK4/NA	4
BP	GO:0010187	negative regulation of seed germination	1/116	16/20876	0.0853246	0.462518	0.429875	MAX2	1
BP	GO:0043405	regulation of MAP kinase activity	1/116	16/20876	0.0853246	0.462518	0.429875	AtPFA-DSP3	1
BP	GO:0043408	regulation of MAPK cascade	1/116	16/20876	0.0853246	0.462518	0.429875	AtPFA-DSP3	1
BP	GO:0072348	sulfur compound transport	1/116	16/20876	0.0853246	0.462518	0.429875	AHK4	1
BP	GO:0042594	response to starvation	4/116	302/20876	0.0879738	0.472732	0.439368	AtZIP1/NA/AHK4/NA	4
BP	GO:0015994	chlorophyll metabolic process	3/116	189/20876	0.0884117	0.472732	0.439368	AtHEMA1/PSY/emb2184	3
BP	GO:0005983	starch catabolic process	1/116	17/20876	0.090411	0.473753	0.440317	DPE2	1
BP	GO:0009251	glucan catabolic process	1/116	17/20876	0.090411	0.473753	0.440317	DPE2	1
BP	GO:0044247	cellular polysaccharide catabolic process	1/116	17/20876	0.090411	0.473753	0.440317	DPE2	1
BP	GO:0016567	protein ubiquitination	3/116	193/20876	0.0927299	0.474885	0.441369	RDO2/B80/MAX2	3
BP	GO:0006007	glucose catabolic process	2/116	93/20876	0.0945761	0.474885	0.441369	NA/NA	2
BP	GO:0051603	proteolysis involved in cellular protein catabolic process	5/116	434/20876	0.0946446	0.474885	0.441369	MANIB/NA/ATGSTU8/MAX2/CI76	5
BP	GO:0009934	regulation of meristem structural organization	1/116	18/20876	0.0954693	0.474885	0.441369	MAX2	1
BP	GO:0010025	wax biosynthetic process	1/116	18/20876	0.0954693	0.474885	0.441369	AtRDR1	1
BP	GO:0031669	cellular response to nutrient levels	4/116	312/20876	0.0962748	0.474885	0.441369	AtZIP1/NA/AHK4/NA	4
BP	GO:0009668	plastid membrane organization	3/116	198/20876	0.0982486	0.474885	0.441369	RNE/ABC1/emb2184	3
BP	GO:0010027	thylakoid membrane organization	3/116	198/20876	0.0982486	0.474885	0.441369	RNE/ABC1/emb2184	3
BP	GO:0006568	tryptophan metabolic process	2/116	96/20876	0.0997575	0.474885	0.441369	ATMKK9/ASB1	2
BP	GO:0006586	indolalkylamine metabolic process	2/116	96/20876	0.0997575	0.474885	0.441369	ATMKK9/ASB1	2
BP	GO:0000162	tryptophan biosynthetic process	1/116	19/20876	0.1005	0.474885	0.441369	ASB1	1
BP	GO:0010020	chloroplast fission	1/116	19/20876	0.1005	0.474885	0.441369	ARC3	1
BP	GO:0010166	wax metabolic process	1/116	19/20876	0.1005	0.474885	0.441369	AtRDR1	1
BP	GO:0045489	pectin biosynthetic process	1/116	19/20876	0.1005	0.474885	0.441369	LUH	1
BP	GO:0046219	indolalkylamine biosynthetic process	1/116	19/20876	0.1005	0.474885	0.441369	ASB1	1
BP	GO:0000302	response to reactive oxygen species	4/116	318/20876	0.101427	0.474885	0.441369	AtHEMA1/NA/ATNHX7/AtPFA-DSP3	4
BP	GO:0019320	hexose catabolic process	2/116	97/20876	0.101502	0.474885	0.441369	NA/NA	2
BP	GO:0046365	monosaccharide catabolic process	2/116	97/20876	0.101502	0.474885	0.441369	NA/NA	2
BP	GO:0055080	cation homeostasis	4/116	319/20876	0.102298	0.475777	0.442198	AtHEMA1/AtZIP1/ATVIT1/MLP43	4
BP	GO:0022900	electron transport chain	2/116	99/20876	0.105017	0.484941	0.450716	emb2184/NA	2
BP	GO:0043572	plastid fission	1/116	20/20876	0.105503	0.484941	0.450716	ARC3	1
BP	GO:0019344	cysteine biosynthetic process	3/116	205/20876	0.106193	0.485277	0.451027	ATMKK9/LHCA3/NA	3
BP	GO:0006534	cysteine metabolic process	3/116	207/20876	0.108508	0.487325	0.452931	ATMKK9/LHCA3/NA	3
BP	GO:0002237	response to molecule of bacterial origin	2/116	101/20876	0.108564	0.487325	0.452931	AtLSM8/AtPEPR2	2
BP	GO:0042773	ATP synthesis coupled electron transport	1/116	21/20876	0.110478	0.487325	0.452931	NA	1
BP	GO:0042775	mitochondrial ATP synthesis coupled electron transport	1/116	21/20876	0.110478	0.487325	0.452931	NA	1
BP	GO:0071483	cellular response to blue light	1/116	21/20876	0.110478	0.487325	0.452931	JAC1	1
BP	GO:0009070	serine family amino acid biosynthetic process	3/116	209/20876	0.110843	0.487325	0.452931	ATMKK9/LHCA3/NA	3
BP	GO:0010224	response to UV-B	2/116	104/20876	0.113944	0.487325	0.452931	NA/NA	2
BP	GO:0006935	chemotaxis	1/116	22/20876	0.115425	0.487325	0.452931	POD1	1
BP	GO:0009886	post-embryonic animal morphogenesis	1/116	22/20876	0.115425	0.487325	0.452931	ARF6	1
BP	GO:0010183	pollen tube guidance	1/116	22/20876	0.115425	0.487325	0.452931	POD1	1
BP	GO:0042330	taxis	1/116	22/20876	0.115425	0.487325	0.452931	POD1	1
BP	GO:0050918	positive chemotaxis	1/116	22/20876	0.115425	0.487325	0.452931	POD1	1
BP	GO:0032446	protein modification by small protein conjugation	3/116	213/20876	0.11557	0.487325	0.452931	RDO2/B80/MAX2	3
BP	GO:0061024	membrane organization	3/116	213/20876	0.11557	0.487325	0.452931	RNE/ABC1/emb2184	3
BP	GO:0044257	cellular protein catabolic process	5/116	463/20876	0.115941	0.487325	0.452931	MANIB/NA/ATGSTU8/MAX2/CI76	5
BP	GO:0031667	response to nutrient levels	4/116	335/20876	0.116699	0.487842	0.453411	AtZIP1/NA/AHK4/NA	4
BP	GO:0042592	homeostatic process	5/116	468/20876	0.119829	0.487842	0.453411	AtHEMA1/AtZIP1/AHK4/ATVIT1/MLP43	5
BP	GO:0006995	cellular response to nitrogen starvation	1/116	23/20876	0.120346	0.487842	0.453411	NA	1
BP	GO:0006778	porphyrin-containing compound metabolic process	3/116	219/20876	0.122802	0.487842	0.453411	AtHEMA1/PSY/emb2184	3
BP	GO:0033013	tetrapyrrole metabolic process	3/116	220/20876	0.124023	0.487842	0.453411	AtHEMA1/PSY/emb2184	3
BP	GO:0050801	ion homeostasis	4/116	343/20876	0.124216	0.487842	0.453411	AtHEMA1/AtZIP1/ATVIT1/MLP43	4
BP	GO:0000375	RNA splicing, via transesterification reactions	2/116	110/20876	0.124904	0.487842	0.453411	NA/ATRH53	2
BP	GO:0000377	RNA splicing, via transesterification reactions with bulged adenosine as nucleophile	2/116	110/20876	0.124904	0.487842	0.453411	NA/ATRH53	2
BP	GO:0006119	oxidative phosphorylation	1/116	24/20876	0.125239	0.487842	0.453411	NA	1
BP	GO:0006783	heme biosynthetic process	1/116	24/20876	0.125239	0.487842	0.453411	AtHEMA1	1
BP	GO:0008356	asymmetric cell division	1/116	24/20876	0.125239	0.487842	0.453411	AT-HSFB4	1
BP	GO:0048574	long-day photoperiodism, flowering	1/116	24/20876	0.125239	0.487842	0.453411	BBX7	1
BP	GO:0000165	MAPK cascade	3/116	221/20876	0.125249	0.487842	0.453411	NA/AtRDR1/AtPFA-DSP3	3
BP	GO:0023014	signal transduction by protein phosphorylation	3/116	221/20876	0.125249	0.487842	0.453411	NA/AtRDR1/AtPFA-DSP3	3
BP	GO:0030163	protein catabolic process	5/116	475/20876	0.125374	0.487842	0.453411	MANIB/NA/ATGSTU8/MAX2/CI76	5
BP	GO:0009404	toxin metabolic process	3/116	223/20876	0.127714	0.494497	0.459597	ATMKK9/ATGSTU8/ATWRKY28	3
BP	GO:0031668	cellular response to extracellular stimulus	4/116	349/20876	0.129987	0.498843	0.463636	AtZIP1/NA/AHK4/NA	4
BP	GO:0048571	long-day photoperiodism	1/116	25/20876	0.130105	0.498843	0.463636	BBX7	1
BP	GO:0071496	cellular response to external stimulus	4/116	350/20876	0.13096	0.499034	0.463814	AtZIP1/NA/AHK4/NA	4
BP	GO:0015980	energy derivation by oxidation of organic compounds	2/116	114/20876	0.132346	0.499034	0.463814	NA/CI76	2
BP	GO:0045333	cellular respiration	2/116	114/20876	0.132346	0.499034	0.463814	NA/CI76	2
BP	GO:0055065	metal ion homeostasis	3/116	227/20876	0.132695	0.499034	0.463814	AtHEMA1/AtZIP1/ATVIT1	3
BP	GO:0033365	protein localization to organelle	5/116	486/20876	0.134325	0.500315	0.465004	AtLSM8/NA/TFL-1/ATNHX7/POD1	5
BP	GO:0022904	respiratory electron transport chain	1/116	26/20876	0.134945	0.500315	0.465004	NA	1
BP	GO:0044275	cellular carbohydrate catabolic process	1/116	26/20876	0.134945	0.500315	0.465004	DPE2	1
BP	GO:0019288	isopentenyl diphosphate biosynthetic process, methylerythritol 4-phosphate pathway	3/116	230/20876	0.136475	0.502061	0.466627	PSY/ABC1/emb2184	3
BP	GO:0042168	heme metabolic process	1/116	27/20876	0.139758	0.502061	0.466627	AtHEMA1	1
BP	GO:1902532	negative regulation of intracellular signal transduction	1/116	27/20876	0.139758	0.502061	0.466627	AtPFA-DSP3	1
BP	GO:0006623	protein targeting to vacuole	2/116	118/20876	0.139887	0.502061	0.466627	NA/TFL-1	2
BP	GO:0006816	calcium ion transport	2/116	118/20876	0.139887	0.502061	0.466627	NA/ATNHX7	2
BP	GO:0072665	protein localization to vacuole	2/116	118/20876	0.139887	0.502061	0.466627	NA/TFL-1	2
BP	GO:0072666	establishment of protein localization to vacuole	2/116	118/20876	0.139887	0.502061	0.466627	NA/TFL-1	2
BP	GO:0009240	isopentenyl diphosphate biosynthetic process	3/116	234/20876	0.141573	0.502706	0.467226	PSY/ABC1/emb2184	3
BP	GO:0046490	isopentenyl diphosphate metabolic process	3/116	234/20876	0.141573	0.502706	0.467226	PSY/ABC1/emb2184	3
BP	GO:1905393	plant organ formation	3/116	235/20876	0.142857	0.502706	0.467226	NA/NA/ASB1	3
BP	GO:0006720	isoprenoid metabolic process	5/116	497/20876	0.143556	0.502706	0.467226	UGT71B6/PSY/ABC1/emb2184/NA	5
BP	GO:0009845	seed germination	3/116	236/20876	0.144146	0.502706	0.467226	RDO2/AHK4/MAX2	3
BP	GO:0046164	alcohol catabolic process	1/116	28/20876	0.144544	0.502706	0.467226	UGT71B6	1
BP	GO:0071470	cellular response to osmotic stress	1/116	28/20876	0.144544	0.502706	0.467226	AHK4	1
BP	GO:0071322	cellular response to carbohydrate stimulus	2/116	122/20876	0.14752	0.508401	0.47252	RDO2/AHK4	2
BP	GO:0048598	embryonic morphogenesis	1/116	29/20876	0.149304	0.508401	0.47252	AHK4	1
BP	GO:0097435	supramolecular fiber organization	3/116	241/20876	0.150645	0.508401	0.47252	IFL/JAC1/ATMAP65-6	3
BP	GO:0009851	auxin biosynthetic process	2/116	124/20876	0.151368	0.508401	0.47252	ATMKK9/ASB1	2
BP	GO:0009072	aromatic amino acid family metabolic process	3/116	242/20876	0.151957	0.508401	0.47252	ATCSLE1/ATMKK9/ASB1	3
BP	GO:0007005	mitochondrion organization	2/116	125/20876	0.153299	0.508401	0.47252	AtLSM8/RUG3	2
BP	GO:0009873	ethylene-activated signaling pathway	2/116	125/20876	0.153299	0.508401	0.47252	ATMKK9/AtPEPR2	2
BP	GO:0043161	proteasome-mediated ubiquitin-dependent protein catabolic process	2/116	125/20876	0.153299	0.508401	0.47252	MANIB/ATGSTU8	2
BP	GO:0040011	locomotion	1/116	30/20876	0.154037	0.508401	0.47252	POD1	1
BP	GO:0043562	cellular response to nitrogen levels	1/116	30/20876	0.154037	0.508401	0.47252	NA	1
BP	GO:0009991	response to extracellular stimulus	4/116	373/20876	0.154145	0.508401	0.47252	AtZIP1/NA/AHK4/NA	4
BP	GO:0006364	rRNA processing	3/116	244/20876	0.15459	0.508401	0.47252	RNE/ABC1/emb2184	3
BP	GO:0030029	actin filament-based process	3/116	244/20876	0.15459	0.508401	0.47252	IFL/JAC1/ANN5	3
BP	GO:0006879	cellular iron ion homeostasis	2/116	127/20876	0.157177	0.514693	0.478368	AtZIP1/ATVIT1	2
BP	GO:0016072	rRNA metabolic process	3/116	247/20876	0.158568	0.514693	0.478368	RNE/ABC1/emb2184	3
BP	GO:0090351	seedling development	3/116	247/20876	0.158568	0.514693	0.478368	RDO2/AHK4/MAX2	3
BP	GO:0009637	response to blue light	2/116	128/20876	0.159123	0.514693	0.478368	ABC1/JAC1	2
BP	GO:0098771	inorganic ion homeostasis	3/116	248/20876	0.1599	0.515089	0.478735	AtHEMA1/AtZIP1/ATVIT1	3
BP	GO:0007034	vacuolar transport	2/116	129/20876	0.161073	0.516749	0.480278	NA/TFL-1	2
BP	GO:0071396	cellular response to lipid	4/116	381/20876	0.162554	0.519381	0.482725	UGT71B6/AtPEPR2/JMT/AtPFA-DSP3	4
BP	GO:1901607	alpha-amino acid biosynthetic process	4/116	382/20876	0.163617	0.520661	0.483914	ATMKK9/LHCA3/ASB1/NA	4
BP	GO:1902531	regulation of intracellular signal transduction	1/116	33/20876	0.168082	0.528135	0.49086	AtPFA-DSP3	1
BP	GO:0016036	cellular response to phosphate starvation	2/116	133/20876	0.168918	0.528135	0.49086	AHK4/NA	2
BP	GO:0042435	indole-containing compound biosynthetic process	2/116	133/20876	0.168918	0.528135	0.49086	ATMKK9/ASB1	2
BP	GO:0008654	phospholipid biosynthetic process	4/116	387/20876	0.16897	0.528135	0.49086	PSY/ABC1/emb2184/NA	4
BP	GO:0009069	serine family amino acid metabolic process	3/116	255/20876	0.169326	0.528135	0.49086	ATMKK9/LHCA3/NA	3
BP	GO:0015698	inorganic anion transport	3/116	256/20876	0.170685	0.530271	0.492846	NA/NA/AHK4	3
BP	GO:0010311	lateral root formation	1/116	34/20876	0.172712	0.532359	0.494787	ASB1	1
BP	GO:1901616	organic hydroxy compound catabolic process	1/116	34/20876	0.172712	0.532359	0.494787	UGT71B6	1
BP	GO:0031537	regulation of anthocyanin metabolic process	1/116	35/20876	0.177316	0.544416	0.505993	AHK4	1
BP	GO:0006301	postreplication repair	1/116	36/20876	0.181895	0.549888	0.511078	AtMAPR4	1
BP	GO:0010193	response to ozone	1/116	36/20876	0.181895	0.549888	0.511078	NA	1
BP	GO:0016114	terpenoid biosynthetic process	3/116	265/20876	0.183062	0.549888	0.511078	PSY/ABC1/NA	3
BP	GO:0009626	plant-type hypersensitive response	4/116	400/20876	0.183171	0.549888	0.511078	NA/JMT/AtRDR1/ATCNGC2	4
BP	GO:0009743	response to carbohydrate	4/116	401/20876	0.18428	0.549888	0.511078	RDO2/TFL-1/AHK4/NA	4
BP	GO:0034050	host programmed cell death induced by symbiont	4/116	401/20876	0.18428	0.549888	0.511078	NA/JMT/AtRDR1/ATCNGC2	4
BP	GO:0006833	water transport	2/116	141/20876	0.184794	0.549888	0.511078	AtZIP1/NA	2
BP	GO:0042044	fluid transport	2/116	141/20876	0.184794	0.549888	0.511078	AtZIP1/NA	2
BP	GO:0009309	amine biosynthetic process	1/116	37/20876	0.186449	0.549888	0.511078	ASB1	1
BP	GO:0042401	cellular biogenic amine biosynthetic process	1/116	37/20876	0.186449	0.549888	0.511078	ASB1	1
BP	GO:0000394	RNA splicing, via endonucleolytic cleavage and ligation	2/116	142/20876	0.186794	0.549888	0.511078	RDO2/ATRPB15.9	2
BP	GO:0009850	auxin metabolic process	2/116	143/20876	0.188797	0.553711	0.514631	ATMKK9/ASB1	2
BP	GO:0009750	response to fructose	2/116	144/20876	0.190803	0.553906	0.514813	AHK4/NA	2
BP	GO:0071369	cellular response to ethylene stimulus	2/116	144/20876	0.190803	0.553906	0.514813	ATMKK9/AtPEPR2	2
BP	GO:0046482	para-aminobenzoic acid metabolic process	1/116	38/20876	0.190978	0.553906	0.514813	ATCSLE1	1
BP	GO:0032268	regulation of cellular protein metabolic process	3/116	273/20876	0.19426	0.55958	0.520086	AtIDD5/AtRDR1/AtPFA-DSP3	3
BP	GO:0006644	phospholipid metabolic process	4/116	410/20876	0.194358	0.55958	0.520086	PSY/ABC1/emb2184/NA	4
BP	GO:0009639	response to red or far red light	4/116	411/20876	0.195488	0.56078	0.521202	RDO2/NA/ABC1/ANN5	4
BP	GO:0042430	indole-containing compound metabolic process	2/116	147/20876	0.196838	0.5626	0.522893	ATMKK9/ASB1	2
BP	GO:0010583	response to cyclopentenone	2/116	148/20876	0.198856	0.566306	0.526338	ATGSTU8/ATWRKY28	2
BP	GO:0010103	stomatal complex morphogenesis	2/116	149/20876	0.200875	0.568181	0.52808	AtLSM8/AtPEPR2	2
BP	GO:0034470	ncRNA processing	3/116	279/20876	0.20277	0.568181	0.52808	RNE/ABC1/emb2184	3
BP	GO:0051246	regulation of protein metabolic process	3/116	279/20876	0.20277	0.568181	0.52808	AtIDD5/AtRDR1/AtPFA-DSP3	3
BP	GO:0071901	negative regulation of protein serine/threonine kinase activity	1/116	41/20876	0.204414	0.568181	0.52808	AtPFA-DSP3	1
BP	GO:0030003	cellular cation homeostasis	3/116	282/20876	0.207058	0.568181	0.52808	AtZIP1/ATVIT1/MLP43	3
BP	GO:0006469	negative regulation of protein kinase activity	1/116	42/20876	0.208844	0.568181	0.52808	AtPFA-DSP3	1
BP	GO:0006813	potassium ion transport	1/116	42/20876	0.208844	0.568181	0.52808	SKOR	1
BP	GO:0010351	lithium ion transport	1/116	42/20876	0.208844	0.568181	0.52808	ATNHX7	1
BP	GO:0033673	negative regulation of kinase activity	1/116	42/20876	0.208844	0.568181	0.52808	AtPFA-DSP3	1
BP	GO:0051348	negative regulation of transferase activity	1/116	42/20876	0.208844	0.568181	0.52808	AtPFA-DSP3	1
BP	GO:0007568	aging	2/116	154/20876	0.211009	0.568181	0.52808	TFL-1/MAX2	2
BP	GO:0009630	gravitropism	2/116	154/20876	0.211009	0.568181	0.52808	GTB1/CI76	2
BP	GO:0046916	cellular transition metal ion homeostasis	2/116	154/20876	0.211009	0.568181	0.52808	AtZIP1/ATVIT1	2
BP	GO:0010073	meristem maintenance	3/116	285/20876	0.211367	0.568181	0.52808	SMXL5/ARF6/IFL	3
BP	GO:0001933	negative regulation of protein phosphorylation	1/116	43/20876	0.213249	0.568181	0.52808	AtPFA-DSP3	1
BP	GO:0009687	abscisic acid metabolic process	1/116	43/20876	0.213249	0.568181	0.52808	UGT71B6	1
BP	GO:0042326	negative regulation of phosphorylation	1/116	43/20876	0.213249	0.568181	0.52808	AtPFA-DSP3	1
BP	GO:0043288	apocarotenoid metabolic process	1/116	43/20876	0.213249	0.568181	0.52808	UGT71B6	1
BP	GO:1902644	tertiary alcohol metabolic process	1/116	43/20876	0.213249	0.568181	0.52808	UGT71B6	1
BP	GO:0009250	glucan biosynthetic process	3/116	288/20876	0.215695	0.570189	0.529946	DPE2/GAMMA/ATGSL07	3
BP	GO:0006576	cellular biogenic amine metabolic process	2/116	157/20876	0.217115	0.570189	0.529946	ATMKK9/ASB1	2
BP	GO:0007015	actin filament organization	2/116	157/20876	0.217115	0.570189	0.529946	IFL/JAC1	2
BP	GO:0009636	response to toxic substance	4/116	430/20876	0.217343	0.570189	0.529946	ATNHX7/ATGSTU8/AtPFA-DSP3/ATWRKY28	4
BP	GO:0071900	regulation of protein serine/threonine kinase activity	1/116	44/20876	0.217629	0.570189	0.529946	AtPFA-DSP3	1
BP	GO:0048481	plant ovule development	2/116	158/20876	0.219154	0.572068	0.531693	KAN/ARF6	2
BP	GO:0006873	cellular ion homeostasis	3/116	291/20876	0.220043	0.572068	0.531693	AtZIP1/ATVIT1/MLP43	3
BP	GO:0035670	plant-type ovary development	2/116	159/20876	0.221194	0.572068	0.531693	KAN/ARF6	2
BP	GO:0010563	negative regulation of phosphorus metabolic process	1/116	45/20876	0.221986	0.572068	0.531693	AtPFA-DSP3	1
BP	GO:0045936	negative regulation of phosphate metabolic process	1/116	45/20876	0.221986	0.572068	0.531693	AtPFA-DSP3	1
BP	GO:0042538	hyperosmotic salinity response	2/116	161/20876	0.22528	0.574929	0.534352	UGT71B6/JMT	2
BP	GO:0043549	regulation of kinase activity	1/116	46/20876	0.226318	0.574929	0.534352	AtPFA-DSP3	1
BP	GO:0045859	regulation of protein kinase activity	1/116	46/20876	0.226318	0.574929	0.534352	AtPFA-DSP3	1
BP	GO:0009629	response to gravity	2/116	162/20876	0.227325	0.574929	0.534352	GTB1/CI76	2
BP	GO:0000097	sulfur amino acid biosynthetic process	3/116	298/20876	0.230257	0.574929	0.534352	ATMKK9/LHCA3/NA	3
BP	GO:0009408	response to heat	3/116	298/20876	0.230257	0.574929	0.534352	AT-HSFB4/ATVPS53/ANN5	3
BP	GO:0070647	protein modification by small protein conjugation or removal	3/116	298/20876	0.230257	0.574929	0.534352	RDO2/B80/MAX2	3
BP	GO:0090626	plant epidermis morphogenesis	3/116	298/20876	0.230257	0.574929	0.534352	AtLSM8/AtPEPR2/IFL	3
BP	GO:0055082	cellular chemical homeostasis	3/116	300/20876	0.233192	0.574929	0.534352	AtZIP1/ATVIT1/MLP43	3
BP	GO:0000272	polysaccharide catabolic process	1/116	48/20876	0.234912	0.574929	0.534352	DPE2	1
BP	GO:0001932	regulation of protein phosphorylation	1/116	48/20876	0.234912	0.574929	0.534352	AtPFA-DSP3	1
BP	GO:0031400	negative regulation of protein modification process	1/116	48/20876	0.234912	0.574929	0.534352	AtPFA-DSP3	1
BP	GO:0052543	callose deposition in cell wall	1/116	48/20876	0.234912	0.574929	0.534352	ATGSL07	1
BP	GO:0009606	tropism	2/116	166/20876	0.235518	0.574929	0.534352	GTB1/CI76	2
BP	GO:0009627	systemic acquired resistance	4/116	446/20876	0.236245	0.574929	0.534352	NA/NA/NA/AtRDR1	4
BP	GO:0044106	cellular amine metabolic process	2/116	167/20876	0.237569	0.574929	0.534352	ATMKK9/ASB1	2
BP	GO:0012501	programmed cell death	4/116	448/20876	0.238636	0.574929	0.534352	NA/JMT/AtRDR1/ATCNGC2	4
BP	GO:0042335	cuticle development	1/116	49/20876	0.239173	0.574929	0.534352	MAX2	1
BP	GO:0052386	cell wall thickening	1/116	49/20876	0.239173	0.574929	0.534352	ATGSL07	1
BP	GO:0010228	vegetative to reproductive phase transition of meristem	4/116	449/20876	0.239833	0.574929	0.534352	RDO2/SBP1/BBX7/TFL-1	4
BP	GO:0030036	actin cytoskeleton organization	2/116	169/20876	0.241675	0.574929	0.534352	IFL/JAC1	2
BP	GO:0009773	photosynthetic electron transport in photosystem I	1/116	50/20876	0.24341	0.574929	0.534352	emb2184	1
BP	GO:0009746	response to hexose	2/116	170/20876	0.243729	0.574929	0.534352	AHK4/NA	2
BP	GO:0007623	circadian rhythm	2/116	171/20876	0.245784	0.574929	0.534352	DPE2/BBX7	2
BP	GO:0010075	regulation of meristem growth	2/116	171/20876	0.245784	0.574929	0.534352	SMXL5/IFL	2
BP	GO:0048511	rhythmic process	2/116	171/20876	0.245784	0.574929	0.534352	DPE2/BBX7	2
BP	GO:0008652	cellular amino acid biosynthetic process	4/116	454/20876	0.245843	0.574929	0.534352	ATMKK9/LHCA3/ASB1/NA	4
BP	GO:0006714	sesquiterpenoid metabolic process	1/116	51/20876	0.247624	0.574929	0.534352	UGT71B6	1
BP	GO:0051338	regulation of transferase activity	1/116	51/20876	0.247624	0.574929	0.534352	AtPFA-DSP3	1
BP	GO:0001510	RNA methylation	2/116	172/20876	0.247839	0.574929	0.534352	NA/NA	2
BP	GO:0016144	S-glycoside biosynthetic process	2/116	172/20876	0.247839	0.574929	0.534352	AIR3/NA	2
BP	GO:0019758	glycosinolate biosynthetic process	2/116	172/20876	0.247839	0.574929	0.534352	AIR3/NA	2
BP	GO:0019761	glucosinolate biosynthetic process	2/116	172/20876	0.247839	0.574929	0.534352	AIR3/NA	2
BP	GO:0048193	Golgi vesicle transport	3/116	310/20876	0.247966	0.574929	0.534352	ATVPS53/ATNHX7/NA	3
BP	GO:0048449	floral organ formation	2/116	173/20876	0.249895	0.577699	0.536926	NA/NA	2
BP	GO:0042325	regulation of phosphorylation	1/116	52/20876	0.251815	0.579047	0.53818	AtPFA-DSP3	1
BP	GO:0034284	response to monosaccharide	2/116	174/20876	0.251952	0.579047	0.53818	AHK4/NA	2
BP	GO:0046474	glycerophospholipid biosynthetic process	2/116	175/20876	0.254009	0.582073	0.540992	PSY/NA	2
BP	GO:0009556	microsporogenesis	1/116	53/20876	0.255983	0.583685	0.54249	ATGSL07	1
BP	GO:0019725	cellular homeostasis	3/116	317/20876	0.258394	0.583685	0.54249	AtZIP1/ATVIT1/MLP43	3
BP	GO:0044550	secondary metabolite biosynthetic process	3/116	317/20876	0.258394	0.583685	0.54249	ATMKK9/AIR3/NA	3
BP	GO:0010039	response to iron ion	1/116	54/20876	0.260128	0.583685	0.54249	AtHEMA1	1
BP	GO:0035266	meristem growth	2/116	179/20876	0.262241	0.583685	0.54249	SMXL5/IFL	2
BP	GO:0007033	vacuole organization	1/116	55/20876	0.26425	0.583685	0.54249	NA	1
BP	GO:0006066	alcohol metabolic process	2/116	180/20876	0.2643	0.583685	0.54249	AKT2/UGT71B6	2
BP	GO:1901659	glycosyl compound biosynthetic process	2/116	181/20876	0.266359	0.583685	0.54249	AIR3/NA	2
BP	GO:0048764	trichoblast maturation	3/116	323/20876	0.267381	0.583685	0.54249	IFL/MANIB/NA	3
BP	GO:0048765	root hair cell differentiation	3/116	323/20876	0.267381	0.583685	0.54249	IFL/MANIB/NA	3
BP	GO:0008299	isoprenoid biosynthetic process	4/116	472/20876	0.267747	0.583685	0.54249	PSY/ABC1/emb2184/NA	4
BP	GO:0006814	sodium ion transport	1/116	56/20876	0.268349	0.583685	0.54249	ATNHX7	1
BP	GO:0010393	galacturonan metabolic process	1/116	56/20876	0.268349	0.583685	0.54249	LUH	1
BP	GO:0045488	pectin metabolic process	1/116	56/20876	0.268349	0.583685	0.54249	LUH	1
BP	GO:0006098	pentose-phosphate shunt	2/116	182/20876	0.268418	0.583685	0.54249	ABC1/emb2184	2
BP	GO:0051156	glucose 6-phosphate metabolic process	2/116	182/20876	0.268418	0.583685	0.54249	ABC1/emb2184	2
BP	GO:0048469	cell maturation	3/116	324/20876	0.268883	0.583685	0.54249	IFL/MANIB/NA	3
BP	GO:0009451	RNA modification	3/116	325/20876	0.270385	0.583685	0.54249	NA/RNE/NA	3
BP	GO:0042545	cell wall modification	3/116	325/20876	0.270385	0.583685	0.54249	LUH/ANN5/ATGSL07	3
BP	GO:0051258	protein polymerization	2/116	183/20876	0.270476	0.583685	0.54249	IFL/ATMAP65-6	2
BP	GO:0034293	sexual sporulation	1/116	57/20876	0.272425	0.583685	0.54249	ATGSL07	1
BP	GO:0043934	sporulation	1/116	57/20876	0.272425	0.583685	0.54249	ATGSL07	1
BP	GO:0048236	plant-type sporogenesis	1/116	57/20876	0.272425	0.583685	0.54249	ATGSL07	1
BP	GO:0009615	response to virus	2/116	184/20876	0.272535	0.583685	0.54249	AtRDR1/MAX2	2
BP	GO:0072594	establishment of protein localization to organelle	4/116	477/20876	0.273896	0.585007	0.543719	AtLSM8/NA/TFL-1/ATNHX7	4
BP	GO:0044272	sulfur compound biosynthetic process	4/116	479/20876	0.276363	0.586114	0.544748	ATMKK9/AIR3/LHCA3/NA	4
BP	GO:0006650	glycerophospholipid metabolic process	2/116	186/20876	0.276652	0.586114	0.544748	PSY/NA	2
BP	GO:0006739	NADP metabolic process	2/116	186/20876	0.276652	0.586114	0.544748	ABC1/emb2184	2
BP	GO:0033692	cellular polysaccharide biosynthetic process	4/116	481/20876	0.278834	0.58757	0.546101	DPE2/GAMMA/NA/ATGSL07	4
BP	GO:0071669	plant-type cell wall organization or biogenesis	4/116	481/20876	0.278834	0.58757	0.546101	DPE2/ATCSLE1/LUH/ANN5	4
BP	GO:0043086	negative regulation of catalytic activity	1/116	59/20876	0.280511	0.589523	0.547916	AtPFA-DSP3	1
BP	GO:0019252	starch biosynthetic process	2/116	190/20876	0.284882	0.595149	0.553145	DPE2/GAMMA	2
BP	GO:0009100	glycoprotein metabolic process	2/116	191/20876	0.286938	0.595149	0.553145	MANIB/NA	2
BP	GO:0045017	glycerolipid biosynthetic process	2/116	191/20876	0.286938	0.595149	0.553145	PSY/NA	2
BP	GO:0016052	carbohydrate catabolic process	3/116	336/20876	0.286974	0.595149	0.553145	DPE2/NA/NA	3
BP	GO:0019682	glyceraldehyde-3-phosphate metabolic process	3/116	336/20876	0.286974	0.595149	0.553145	PSY/ABC1/emb2184	3
BP	GO:0000096	sulfur amino acid metabolic process	3/116	337/20876	0.288487	0.595696	0.553653	ATMKK9/LHCA3/NA	3
BP	GO:0007010	cytoskeleton organization	4/116	489/20876	0.288753	0.595696	0.553653	ATVPS53/IFL/JAC1/ATMAP65-6	4
BP	GO:0042254	ribosome biogenesis	3/116	339/20876	0.291514	0.598251	0.556028	RNE/ABC1/emb2184	3
BP	GO:0051301	cell division	3/116	339/20876	0.291514	0.598251	0.556028	RDO2/AT-HSFB4/ATVPS53	3
BP	GO:0042542	response to hydrogen peroxide	2/116	194/20876	0.293103	0.599694	0.557369	ATNHX7/AtPFA-DSP3	2
BP	GO:0006875	cellular metal ion homeostasis	2/116	195/20876	0.295157	0.599694	0.557369	AtZIP1/ATVIT1	2
BP	GO:0006655	phosphatidylglycerol biosynthetic process	1/116	63/20876	0.296415	0.599694	0.557369	PSY	1
BP	GO:0008219	cell death	4/116	496/20876	0.297475	0.599694	0.557369	NA/JMT/AtRDR1/ATCNGC2	4
BP	GO:0048646	anatomical structure formation involved in morphogenesis	3/116	343/20876	0.297576	0.599694	0.557369	NA/NA/ASB1	3
BP	GO:0019220	regulation of phosphate metabolic process	2/116	197/20876	0.299262	0.599694	0.557369	AtRDR1/AtPFA-DSP3	2
BP	GO:0051174	regulation of phosphorus metabolic process	2/116	197/20876	0.299262	0.599694	0.557369	AtRDR1/AtPFA-DSP3	2
BP	GO:0006417	regulation of translation	1/116	64/20876	0.300337	0.599694	0.557369	AtIDD5	1
BP	GO:0034248	regulation of cellular amide metabolic process	1/116	64/20876	0.300337	0.599694	0.557369	AtIDD5	1
BP	GO:0046471	phosphatidylglycerol metabolic process	1/116	64/20876	0.300337	0.599694	0.557369	PSY	1
BP	GO:0022613	ribonucleoprotein complex biogenesis	3/116	345/20876	0.30061	0.599694	0.557369	RNE/ABC1/emb2184	3
BP	GO:0010264	myo-inositol hexakisphosphate biosynthetic process	1/116	65/20876	0.304236	0.601674	0.559209	AKT2	1
BP	GO:0033517	myo-inositol hexakisphosphate metabolic process	1/116	65/20876	0.304236	0.601674	0.559209	AKT2	1
BP	GO:0050790	regulation of catalytic activity	2/116	200/20876	0.305412	0.601674	0.559209	DPE2/AtPFA-DSP3	2
BP	GO:0007020	microtubule nucleation	1/116	66/20876	0.308115	0.601674	0.559209	ATMAP65-6	1
BP	GO:0032958	inositol phosphate biosynthetic process	1/116	66/20876	0.308115	0.601674	0.559209	AKT2	1
BP	GO:0031399	regulation of protein modification process	2/116	202/20876	0.309507	0.601674	0.559209	AtRDR1/AtPFA-DSP3	2
BP	GO:0032269	negative regulation of cellular protein metabolic process	1/116	67/20876	0.311971	0.601674	0.559209	AtPFA-DSP3	1
BP	GO:0010054	trichoblast differentiation	3/116	354/20876	0.314282	0.601674	0.559209	IFL/MANIB/NA	3
BP	GO:0016143	S-glycoside metabolic process	2/116	205/20876	0.315641	0.601674	0.559209	AIR3/NA	2
BP	GO:0019757	glycosinolate metabolic process	2/116	205/20876	0.315641	0.601674	0.559209	AIR3/NA	2
BP	GO:0019760	glucosinolate metabolic process	2/116	205/20876	0.315641	0.601674	0.559209	AIR3/NA	2
BP	GO:2000377	regulation of reactive oxygen species metabolic process	2/116	205/20876	0.315641	0.601674	0.559209	ATNHX7/AtRDR1	2
BP	GO:0006891	intra-Golgi vesicle-mediated transport	1/116	68/20876	0.315807	0.601674	0.559209	ATNHX7	1
BP	GO:0009968	negative regulation of signal transduction	1/116	68/20876	0.315807	0.601674	0.559209	AtPFA-DSP3	1
BP	GO:0051248	negative regulation of protein metabolic process	1/116	68/20876	0.315807	0.601674	0.559209	AtPFA-DSP3	1
BP	GO:0016071	mRNA metabolic process	3/116	356/20876	0.317323	0.601674	0.559209	NA/RNE/EIF4A-III	3
BP	GO:0015672	monovalent inorganic cation transport	2/116	206/20876	0.317684	0.601674	0.559209	ATNHX7/SKOR	2
BP	GO:0010648	negative regulation of cell communication	1/116	69/20876	0.319621	0.601674	0.559209	AtPFA-DSP3	1
BP	GO:0023057	negative regulation of signaling	1/116	69/20876	0.319621	0.601674	0.559209	AtPFA-DSP3	1
BP	GO:0044092	negative regulation of molecular function	1/116	69/20876	0.319621	0.601674	0.559209	AtPFA-DSP3	1
BP	GO:0046486	glycerolipid metabolic process	2/116	207/20876	0.319724	0.601674	0.559209	PSY/NA	2
BP	GO:0034660	ncRNA metabolic process	3/116	358/20876	0.320365	0.601674	0.559209	RNE/ABC1/emb2184	3
BP	GO:0006636	unsaturated fatty acid biosynthetic process	1/116	70/20876	0.323414	0.601674	0.559209	PSY	1
BP	GO:0010050	vegetative phase change	1/116	70/20876	0.323414	0.601674	0.559209	MAX2	1
BP	GO:0033559	unsaturated fatty acid metabolic process	1/116	70/20876	0.323414	0.601674	0.559209	PSY	1
BP	GO:0046173	polyol biosynthetic process	1/116	70/20876	0.323414	0.601674	0.559209	AKT2	1
BP	GO:0046785	microtubule polymerization	1/116	70/20876	0.323414	0.601674	0.559209	ATMAP65-6	1
BP	GO:0051604	protein maturation	1/116	70/20876	0.323414	0.601674	0.559209	AtNLE	1
BP	GO:0010498	proteasomal protein catabolic process	2/116	209/20876	0.323801	0.601674	0.559209	MANIB/ATGSTU8	2
BP	GO:0009664	plant-type cell wall organization	3/116	361/20876	0.324929	0.602345	0.559833	DPE2/LUH/ANN5	3
BP	GO:0009744	response to sucrose	2/116	210/20876	0.325838	0.602608	0.560078	TFL-1/AHK4	2
BP	GO:0019932	second-messenger-mediated signaling	1/116	71/20876	0.327186	0.603531	0.560936	ATCNGC2	1
BP	GO:0009407	toxin catabolic process	2/116	211/20876	0.327873	0.603531	0.560936	ATGSTU8/ATWRKY28	2
BP	GO:0034285	response to disaccharide	2/116	212/20876	0.329906	0.603661	0.561056	TFL-1/AHK4	2
BP	GO:0009767	photosynthetic electron transport chain	1/116	72/20876	0.330938	0.603661	0.561056	emb2184	1
BP	GO:0042793	plastid transcription	1/116	72/20876	0.330938	0.603661	0.561056	RNE	1
BP	GO:0010053	root epidermal cell differentiation	3/116	365/20876	0.331015	0.603661	0.561056	IFL/MANIB/NA	3
BP	GO:0009965	leaf morphogenesis	2/116	214/20876	0.333967	0.606104	0.563327	IFL/AtIDD5	2
BP	GO:0048585	negative regulation of response to stimulus	3/116	367/20876	0.334058	0.606104	0.563327	BBX7/AtRDR1/AtPFA-DSP3	3
BP	GO:0031109	microtubule polymerization or depolymerization	1/116	73/20876	0.334668	0.606104	0.563327	ATMAP65-6	1
BP	GO:0015824	proline transport	1/116	74/20876	0.338378	0.611414	0.568263	GLIP5	1
BP	GO:0010363	regulation of plant-type hypersensitive response	3/116	371/20876	0.340142	0.613191	0.569914	NA/JMT/AtRDR1	3
BP	GO:0006612	protein targeting to membrane	3/116	374/20876	0.344703	0.619992	0.576235	NA/JMT/AtRDR1	3
BP	GO:0090627	plant epidermal cell differentiation	3/116	375/20876	0.346223	0.621244	0.577398	IFL/MANIB/NA	3
BP	GO:0072657	protein localization to membrane	3/116	377/20876	0.349262	0.621244	0.577398	NA/JMT/AtRDR1	3
BP	GO:0090150	establishment of protein localization to membrane	3/116	377/20876	0.349262	0.621244	0.577398	NA/JMT/AtRDR1	3
BP	GO:0015804	neutral amino acid transport	1/116	77/20876	0.349386	0.621244	0.577398	GLIP5	1
BP	GO:0009827	plant-type cell wall modification	2/116	222/20876	0.350141	0.621244	0.577398	LUH/ANN5	2
BP	GO:0010374	stomatal complex development	2/116	222/20876	0.350141	0.621244	0.577398	AtLSM8/AtPEPR2	2
BP	GO:0006569	tryptophan catabolic process	1/116	79/20876	0.356623	0.627487	0.583201	ATMKK9	1
BP	GO:0046218	indolalkylamine catabolic process	1/116	79/20876	0.356623	0.627487	0.583201	ATMKK9	1
BP	GO:0006073	cellular glucan metabolic process	3/116	382/20876	0.356853	0.627487	0.583201	DPE2/GAMMA/ATGSL07	3
BP	GO:0044042	glucan metabolic process	3/116	382/20876	0.356853	0.627487	0.583201	DPE2/GAMMA/ATGSL07	3
BP	GO:0098754	detoxification	2/116	226/20876	0.35818	0.628415	0.584063	ATGSTU8/ATWRKY28	2
BP	GO:0080135	regulation of cellular response to stress	3/116	385/20876	0.361404	0.630508	0.586009	NA/JMT/AtRDR1	3
BP	GO:0072329	monocarboxylic acid catabolic process	2/116	228/20876	0.362187	0.630508	0.586009	UGT71B6/ATGSTU8	2
BP	GO:0016054	organic acid catabolic process	3/116	386/20876	0.362919	0.630508	0.586009	ATMKK9/UGT71B6/ATGSTU8	3
BP	GO:0046395	carboxylic acid catabolic process	3/116	386/20876	0.362919	0.630508	0.586009	ATMKK9/UGT71B6/ATGSTU8	3
BP	GO:0042436	indole-containing compound catabolic process	1/116	81/20876	0.36378	0.630508	0.586009	ATMKK9	1
BP	GO:0009308	amine metabolic process	2/116	229/20876	0.364187	0.630508	0.586009	ATMKK9/ASB1	2
BP	GO:0006928	movement of cell or subcellular component	1/116	82/20876	0.367329	0.633159	0.588473	ANN5	1
BP	GO:0030048	actin filament-based movement	1/116	82/20876	0.367329	0.633159	0.588473	ANN5	1
BP	GO:0000041	transition metal ion transport	2/116	231/20876	0.368179	0.633236	0.588544	AtZIP1/NA	2
BP	GO:0048444	floral organ morphogenesis	2/116	232/20876	0.370172	0.633684	0.58896	NA/NA	2
BP	GO:0009074	aromatic amino acid family catabolic process	1/116	83/20876	0.370858	0.633684	0.58896	ATMKK9	1
BP	GO:0009736	cytokinin-activated signaling pathway	1/116	83/20876	0.370858	0.633684	0.58896	AHK4	1
BP	GO:0005982	starch metabolic process	2/116	233/20876	0.372162	0.634532	0.589749	DPE2/GAMMA	2
BP	GO:0071368	cellular response to cytokinin stimulus	1/116	84/20876	0.374368	0.636912	0.591961	AHK4	1
BP	GO:0046283	anthocyanin-containing compound metabolic process	1/116	85/20876	0.377859	0.640396	0.595198	AHK4	1
BP	GO:0043067	regulation of programmed cell death	3/116	396/20876	0.378045	0.640396	0.595198	NA/JMT/AtRDR1	3
BP	GO:0009749	response to glucose	1/116	86/20876	0.38133	0.64457	0.599078	AHK4	1
BP	GO:1901657	glycosyl compound metabolic process	2/116	242/20876	0.38996	0.654022	0.607863	AIR3/NA	2
BP	GO:0010941	regulation of cell death	3/116	404/20876	0.390096	0.654022	0.607863	NA/JMT/AtRDR1	3
BP	GO:0006888	ER to Golgi vesicle-mediated transport	1/116	89/20876	0.391628	0.654022	0.607863	NA	1
BP	GO:0043647	inositol phosphate metabolic process	1/116	89/20876	0.391628	0.654022	0.607863	AKT2	1
BP	GO:0000226	microtubule cytoskeleton organization	2/116	243/20876	0.391924	0.654022	0.607863	ATVPS53/ATMAP65-6	2
BP	GO:0009812	flavonoid metabolic process	2/116	244/20876	0.393886	0.654022	0.607863	NA/AHK4	2
BP	GO:0048825	cotyledon development	1/116	90/20876	0.395023	0.654022	0.607863	RDO2	1
BP	GO:0009411	response to UV	2/116	247/20876	0.399753	0.654022	0.607863	NA/NA	2
BP	GO:0044242	cellular lipid catabolic process	2/116	247/20876	0.399753	0.654022	0.607863	UGT71B6/ATGSTU8	2
BP	GO:0065009	regulation of molecular function	2/116	247/20876	0.399753	0.654022	0.607863	DPE2/AtPFA-DSP3	2
BP	GO:0007155	cell adhesion	1/116	92/20876	0.401757	0.654022	0.607863	IFL	1
BP	GO:0022610	biological adhesion	1/116	92/20876	0.401757	0.654022	0.607863	IFL	1
BP	GO:0051274	beta-glucan biosynthetic process	1/116	93/20876	0.405096	0.654022	0.607863	ATGSL07	1
BP	GO:0006972	hyperosmotic response	2/116	250/20876	0.405594	0.654022	0.607863	UGT71B6/JMT	2
BP	GO:0015919	peroxisomal membrane transport	1/116	94/20876	0.408416	0.654022	0.607863	ATNHX7	1
BP	GO:0016558	protein import into peroxisome matrix	1/116	94/20876	0.408416	0.654022	0.607863	ATNHX7	1
BP	GO:0016042	lipid catabolic process	2/116	252/20876	0.409474	0.654022	0.607863	UGT71B6/ATGSTU8	2
BP	GO:0006090	pyruvate metabolic process	3/116	418/20876	0.411047	0.654022	0.607863	PSY/ABC1/emb2184	3
BP	GO:0045088	regulation of innate immune response	3/116	419/20876	0.412536	0.654022	0.607863	NA/JMT/AtRDR1	3
BP	GO:0006281	DNA repair	2/116	254/20876	0.413341	0.654022	0.607863	AtMAPR4/ATUNG	2
BP	GO:0010876	lipid localization	2/116	254/20876	0.413341	0.654022	0.607863	RDO2/ATNHX7	2
BP	GO:0006625	protein targeting to peroxisome	1/116	96/20876	0.415002	0.654022	0.607863	ATNHX7	1
BP	GO:0050826	response to freezing	1/116	96/20876	0.415002	0.654022	0.607863	RDO2	1
BP	GO:0072662	protein localization to peroxisome	1/116	96/20876	0.415002	0.654022	0.607863	ATNHX7	1
BP	GO:0072663	establishment of protein localization to peroxisome	1/116	96/20876	0.415002	0.654022	0.607863	ATNHX7	1
BP	GO:0006865	amino acid transport	2/116	255/20876	0.41527	0.654022	0.607863	ATWRKY28/GLIP5	2
BP	GO:0050776	regulation of immune response	3/116	421/20876	0.41551	0.654022	0.607863	NA/JMT/AtRDR1	3
BP	GO:0006006	glucose metabolic process	2/116	256/20876	0.417196	0.654022	0.607863	NA/NA	2
BP	GO:0043574	peroxisomal transport	1/116	97/20876	0.418268	0.654022	0.607863	ATNHX7	1
BP	GO:0052545	callose localization	1/116	97/20876	0.418268	0.654022	0.607863	ATGSL07	1
BP	GO:0048440	carpel development	2/116	257/20876	0.419118	0.654022	0.607863	KAN/ARF6	2
BP	GO:0002682	regulation of immune system process	3/116	424/20876	0.419963	0.654022	0.607863	NA/JMT/AtRDR1	3
BP	GO:0009733	response to auxin	3/116	424/20876	0.419963	0.654022	0.607863	AIR3/ARF6/JMT	3
BP	GO:0006631	fatty acid metabolic process	3/116	425/20876	0.421444	0.654022	0.607863	PSY/ATGSTU8/AAE11	3
BP	GO:0000398	mRNA splicing, via spliceosome	1/116	99/20876	0.424745	0.654022	0.607863	NA	1
BP	GO:0010218	response to far red light	1/116	99/20876	0.424745	0.654022	0.607863	ABC1	1
BP	GO:0019375	galactolipid biosynthetic process	1/116	99/20876	0.424745	0.654022	0.607863	NA	1
BP	GO:0042537	benzene-containing compound metabolic process	2/116	261/20876	0.426778	0.654022	0.607863	ATCSLE1/NA	2
BP	GO:0001666	response to hypoxia	1/116	100/20876	0.427957	0.654022	0.607863	EIF4A-III	1
BP	GO:0019374	galactolipid metabolic process	1/116	100/20876	0.427957	0.654022	0.607863	NA	1
BP	GO:0033037	polysaccharide localization	1/116	100/20876	0.427957	0.654022	0.607863	ATGSL07	1
BP	GO:0007017	microtubule-based process	2/116	262/20876	0.428684	0.654022	0.607863	ATVPS53/ATMAP65-6	2
BP	GO:0048366	leaf development	3/116	430/20876	0.428835	0.654022	0.607863	RDO2/IFL/AtIDD5	3
BP	GO:0000904	cell morphogenesis involved in differentiation	3/116	431/20876	0.430309	0.654022	0.607863	LRX2/IFL/ANN5	3
BP	GO:0048584	positive regulation of response to stimulus	1/116	101/20876	0.431151	0.654022	0.607863	MAX2	1
BP	GO:0006081	cellular aldehyde metabolic process	3/116	433/20876	0.433253	0.654022	0.607863	PSY/ABC1/emb2184	3
BP	GO:0009616	virus induced gene silencing	1/116	102/20876	0.434327	0.654022	0.607863	MAX2	1
BP	GO:0009926	auxin polar transport	1/116	102/20876	0.434327	0.654022	0.607863	MAX2	1
BP	GO:0019915	lipid storage	1/116	102/20876	0.434327	0.654022	0.607863	RDO2	1
BP	GO:0052018	modulation by symbiont of RNA levels in host	1/116	102/20876	0.434327	0.654022	0.607863	MAX2	1
BP	GO:0052249	modulation of RNA levels in other organism involved in symbiotic interaction	1/116	102/20876	0.434327	0.654022	0.607863	MAX2	1
BP	GO:0009963	positive regulation of flavonoid biosynthetic process	1/116	103/20876	0.437486	0.654022	0.607863	NA	1
BP	GO:0030838	positive regulation of actin filament polymerization	1/116	103/20876	0.437486	0.654022	0.607863	IFL	1
BP	GO:0036293	response to decreased oxygen levels	1/116	103/20876	0.437486	0.654022	0.607863	EIF4A-III	1
BP	GO:0044743	protein transmembrane import into intracellular organelle	1/116	103/20876	0.437486	0.654022	0.607863	ATNHX7	1
BP	GO:0045010	actin nucleation	1/116	103/20876	0.437486	0.654022	0.607863	IFL	1
BP	GO:0098586	cellular response to virus	1/116	103/20876	0.437486	0.654022	0.607863	MAX2	1
BP	GO:0048467	gynoecium development	2/116	267/20876	0.438168	0.654022	0.607863	KAN/ARF6	2
BP	GO:0006661	phosphatidylinositol biosynthetic process	1/116	104/20876	0.440627	0.654022	0.607863	NA	1
BP	GO:0009073	aromatic amino acid family biosynthetic process	1/116	104/20876	0.440627	0.654022	0.607863	ASB1	1
BP	GO:0010114	response to red light	1/116	104/20876	0.440627	0.654022	0.607863	ABC1	1
BP	GO:0032273	positive regulation of protein polymerization	1/116	104/20876	0.440627	0.654022	0.607863	IFL	1
BP	GO:0070482	response to oxygen levels	1/116	104/20876	0.440627	0.654022	0.607863	EIF4A-III	1
BP	GO:0006626	protein targeting to mitochondrion	1/116	105/20876	0.443751	0.654022	0.607863	AtLSM8	1
BP	GO:0031334	positive regulation of protein complex assembly	1/116	105/20876	0.443751	0.654022	0.607863	IFL	1
BP	GO:0070585	protein localization to mitochondrion	1/116	105/20876	0.443751	0.654022	0.607863	AtLSM8	1
BP	GO:0072655	establishment of protein localization to mitochondrion	1/116	105/20876	0.443751	0.654022	0.607863	AtLSM8	1
BP	GO:0010608	posttranscriptional regulation of gene expression	2/116	270/20876	0.443818	0.654022	0.607863	AtIDD5/AtRDR1	2
BP	GO:0044089	positive regulation of cellular component biogenesis	1/116	106/20876	0.446857	0.654022	0.607863	IFL	1
BP	GO:0051495	positive regulation of cytoskeleton organization	1/116	106/20876	0.446857	0.654022	0.607863	IFL	1
BP	GO:0060918	auxin transport	1/116	106/20876	0.446857	0.654022	0.607863	MAX2	1
BP	GO:1902905	positive regulation of supramolecular fiber organization	1/116	106/20876	0.446857	0.654022	0.607863	IFL	1
BP	GO:0009914	hormone transport	1/116	107/20876	0.449946	0.654022	0.607863	MAX2	1
BP	GO:0006399	tRNA metabolic process	1/116	109/20876	0.456074	0.654022	0.607863	ABC1	1
BP	GO:0009247	glycolipid biosynthetic process	1/116	109/20876	0.456074	0.654022	0.607863	NA	1
BP	GO:0009684	indoleacetic acid biosynthetic process	1/116	109/20876	0.456074	0.654022	0.607863	ATMKK9	1
BP	GO:0030833	regulation of actin filament polymerization	1/116	109/20876	0.456074	0.654022	0.607863	IFL	1
BP	GO:0048638	regulation of developmental growth	2/116	277/20876	0.456879	0.654022	0.607863	SMXL5/IFL	2
BP	GO:0008064	regulation of actin polymerization or depolymerization	1/116	110/20876	0.459112	0.654022	0.607863	IFL	1
BP	GO:0009683	indoleacetic acid metabolic process	1/116	110/20876	0.459112	0.654022	0.607863	ATMKK9	1
BP	GO:0030832	regulation of actin filament length	1/116	110/20876	0.459112	0.654022	0.607863	IFL	1
BP	GO:0032956	regulation of actin cytoskeleton organization	1/116	110/20876	0.459112	0.654022	0.607863	IFL	1
BP	GO:0032970	regulation of actin filament-based process	1/116	110/20876	0.459112	0.654022	0.607863	IFL	1
BP	GO:0110053	regulation of actin filament organization	1/116	110/20876	0.459112	0.654022	0.607863	IFL	1
BP	GO:0019318	hexose metabolic process	2/116	279/20876	0.460579	0.654022	0.607863	NA/NA	2
BP	GO:0002252	immune effector process	2/116	280/20876	0.462423	0.654022	0.607863	NA/MAX2	2
BP	GO:0015849	organic acid transport	2/116	280/20876	0.462423	0.654022	0.607863	ATWRKY28/GLIP5	2
BP	GO:0046942	carboxylic acid transport	2/116	280/20876	0.462423	0.654022	0.607863	ATWRKY28/GLIP5	2
BP	GO:0006857	oligopeptide transport	1/116	112/20876	0.465138	0.654022	0.607863	NA	1
BP	GO:0032271	regulation of protein polymerization	1/116	112/20876	0.465138	0.654022	0.607863	IFL	1
BP	GO:0035821	modification of morphology or physiology of other organism	1/116	112/20876	0.465138	0.654022	0.607863	MAX2	1
BP	GO:0044003	modification by symbiont of host morphology or physiology	1/116	112/20876	0.465138	0.654022	0.607863	MAX2	1
BP	GO:0046488	phosphatidylinositol metabolic process	1/116	112/20876	0.465138	0.654022	0.607863	NA	1
BP	GO:0051817	modification of morphology or physiology of other organism involved in symbiotic interaction	1/116	112/20876	0.465138	0.654022	0.607863	MAX2	1
BP	GO:0030041	actin filament polymerization	1/116	113/20876	0.468126	0.654843	0.608626	IFL	1
BP	GO:0043254	regulation of protein complex assembly	1/116	113/20876	0.468126	0.654843	0.608626	IFL	1
BP	GO:0009756	carbohydrate mediated signaling	1/116	114/20876	0.471098	0.654843	0.608626	RDO2	1
BP	GO:0010182	sugar mediated signaling pathway	1/116	114/20876	0.471098	0.654843	0.608626	RDO2	1
BP	GO:0019751	polyol metabolic process	1/116	114/20876	0.471098	0.654843	0.608626	AKT2	1
BP	GO:0009867	jasmonic acid mediated signaling pathway	2/116	286/20876	0.473413	0.654843	0.608626	JMT/AtRDR1	2
BP	GO:0071395	cellular response to jasmonic acid stimulus	2/116	286/20876	0.473413	0.654843	0.608626	JMT/AtRDR1	2
BP	GO:0006664	glycolipid metabolic process	1/116	115/20876	0.474053	0.654843	0.608626	NA	1
BP	GO:0016556	mRNA modification	1/116	115/20876	0.474053	0.654843	0.608626	RNE	1
BP	GO:1902903	regulation of supramolecular fiber organization	1/116	115/20876	0.474053	0.654843	0.608626	IFL	1
BP	GO:0010106	cellular response to iron ion starvation	1/116	116/20876	0.476991	0.656594	0.610254	AtZIP1	1
BP	GO:0043085	positive regulation of catalytic activity	1/116	116/20876	0.476991	0.656594	0.610254	DPE2	1
BP	GO:0009310	amine catabolic process	1/116	117/20876	0.479914	0.657164	0.610783	ATMKK9	1
BP	GO:0042402	cellular biogenic amine catabolic process	1/116	117/20876	0.479914	0.657164	0.610783	ATMKK9	1
BP	GO:0051493	regulation of cytoskeleton organization	1/116	117/20876	0.479914	0.657164	0.610783	IFL	1
BP	GO:0008154	actin polymerization or depolymerization	1/116	118/20876	0.48282	0.657706	0.611287	IFL	1
BP	GO:0044093	positive regulation of molecular function	1/116	118/20876	0.48282	0.657706	0.611287	DPE2	1
BP	GO:1903509	liposaccharide metabolic process	1/116	118/20876	0.48282	0.657706	0.611287	NA	1
BP	GO:0051726	regulation of cell cycle	2/116	292/20876	0.484269	0.658221	0.611766	RDO2/CYCJ18	2
BP	GO:0065002	intracellular protein transmembrane transport	1/116	119/20876	0.48571	0.658221	0.611766	ATNHX7	1
BP	GO:0071806	protein transmembrane transport	1/116	119/20876	0.48571	0.658221	0.611766	ATNHX7	1
BP	GO:0006826	iron ion transport	1/116	120/20876	0.488584	0.660976	0.614326	AtZIP1	1
BP	GO:0002679	respiratory burst involved in defense response	1/116	121/20876	0.491442	0.661853	0.615141	NA	1
BP	GO:0045730	respiratory burst	1/116	121/20876	0.491442	0.661853	0.615141	NA	1
BP	GO:0009753	response to jasmonic acid	3/116	474/20876	0.492274	0.661853	0.615141	AtPEPR2/JMT/AtRDR1	3
BP	GO:0009962	regulation of flavonoid biosynthetic process	1/116	122/20876	0.494285	0.661853	0.615141	NA	1
BP	GO:0046165	alcohol biosynthetic process	1/116	122/20876	0.494285	0.661853	0.615141	AKT2	1
BP	GO:0051701	interaction with host	1/116	122/20876	0.494285	0.661853	0.615141	MAX2	1
BP	GO:0006974	cellular response to DNA damage stimulus	2/116	300/20876	0.498529	0.666401	0.619368	AtMAPR4/ATUNG	2
BP	GO:0007031	peroxisome organization	1/116	124/20876	0.499922	0.667129	0.620045	ATNHX7	1
BP	GO:0015711	organic anion transport	2/116	302/20876	0.502055	0.668839	0.621634	ATWRKY28/GLIP5	2
BP	GO:0006354	DNA-templated transcription, elongation	1/116	126/20876	0.505497	0.672286	0.624838	RDO2	1
BP	GO:0040008	regulation of growth	2/116	306/20876	0.509059	0.67588	0.628178	SMXL5/IFL	2
BP	GO:0044087	regulation of cellular component biogenesis	1/116	129/20876	0.513745	0.68095	0.632891	IFL	1
BP	GO:0048868	pollen tube development	2/116	311/20876	0.517726	0.685071	0.636721	ANN5/POD1	2
BP	GO:0009218	pyrimidine ribonucleotide metabolic process	1/116	133/20876	0.52453	0.691746	0.642924	ASP1	1
BP	GO:0009220	pyrimidine ribonucleotide biosynthetic process	1/116	133/20876	0.52453	0.691746	0.642924	ASP1	1
BP	GO:0006220	pyrimidine nucleotide metabolic process	1/116	134/20876	0.527189	0.692927	0.644022	ASP1	1
BP	GO:0006221	pyrimidine nucleotide biosynthetic process	1/116	134/20876	0.527189	0.692927	0.644022	ASP1	1
BP	GO:0009695	jasmonic acid biosynthetic process	1/116	136/20876	0.532462	0.697526	0.648296	JMT	1
BP	GO:0044403	symbiont process	1/116	136/20876	0.532462	0.697526	0.648296	MAX2	1
BP	GO:0010564	regulation of cell cycle process	1/116	139/20876	0.540264	0.704225	0.654522	RDO2	1
BP	GO:0044419	interspecies interaction between organisms	1/116	139/20876	0.540264	0.704225	0.654522	MAX2	1
BP	GO:0051273	beta-glucan metabolic process	1/116	139/20876	0.540264	0.704225	0.654522	ATGSL07	1
BP	GO:0009966	regulation of signal transduction	1/116	140/20876	0.542836	0.705238	0.655464	AtPFA-DSP3	1
BP	GO:0035304	regulation of protein dephosphorylation	1/116	140/20876	0.542836	0.705238	0.655464	AtRDR1	1
BP	GO:0035303	regulation of dephosphorylation	1/116	141/20876	0.545393	0.706029	0.6562	AtRDR1	1
BP	GO:0007062	sister chromatid cohesion	1/116	142/20876	0.547936	0.706029	0.6562	RDO2	1
BP	GO:0022603	regulation of anatomical structure morphogenesis	1/116	142/20876	0.547936	0.706029	0.6562	MAX2	1
BP	GO:0023051	regulation of signaling	1/116	142/20876	0.547936	0.706029	0.6562	AtPFA-DSP3	1
BP	GO:0072528	pyrimidine-containing compound biosynthetic process	1/116	142/20876	0.547936	0.706029	0.6562	ASP1	1
BP	GO:0005996	monosaccharide metabolic process	2/116	330/20876	0.549731	0.707182	0.657271	NA/NA	2
BP	GO:0010646	regulation of cell communication	1/116	145/20876	0.555482	0.713413	0.663062	AtPFA-DSP3	1
BP	GO:0046777	protein autophosphorylation	1/116	147/20876	0.560443	0.71861	0.667892	ATMKK9	1
BP	GO:0000819	sister chromatid segregation	1/116	148/20876	0.562902	0.720588	0.669731	RDO2	1
BP	GO:0006839	mitochondrial transport	1/116	149/20876	0.565348	0.722543	0.671548	AtLSM8	1
BP	GO:0046467	membrane lipid biosynthetic process	1/116	150/20876	0.567781	0.724474	0.673342	NA	1
BP	GO:0009856	pollination	2/116	343/20876	0.570766	0.724747	0.673597	ANN5/POD1	2
BP	GO:0044706	multi-multicellular organism process	2/116	343/20876	0.570766	0.724747	0.673597	ANN5/POD1	2
BP	GO:0000023	maltose metabolic process	1/116	152/20876	0.572606	0.724747	0.673597	DPE2	1
BP	GO:0010090	trichome morphogenesis	1/116	152/20876	0.572606	0.724747	0.673597	IFL	1
BP	GO:0010638	positive regulation of organelle organization	1/116	152/20876	0.572606	0.724747	0.673597	IFL	1
BP	GO:0006869	lipid transport	1/116	153/20876	0.574998	0.725439	0.674239	ATNHX7	1
BP	GO:0051130	positive regulation of cellular component organization	1/116	153/20876	0.574998	0.725439	0.674239	IFL	1
BP	GO:0042546	cell wall biogenesis	2/116	347/20876	0.577096	0.726919	0.675615	ATCSLE1/NA	2
BP	GO:0051607	defense response to virus	1/116	155/20876	0.579743	0.72792	0.676545	MAX2	1
BP	GO:0072527	pyrimidine-containing compound metabolic process	1/116	155/20876	0.579743	0.72792	0.676545	ASP1	1
BP	GO:0006633	fatty acid biosynthetic process	1/116	156/20876	0.582095	0.729708	0.678207	PSY	1
BP	GO:0050832	defense response to fungus	2/116	351/20876	0.583358	0.730127	0.678596	NA/SKOR	2
BP	GO:0009863	salicylic acid mediated signaling pathway	2/116	353/20876	0.586464	0.732847	0.681124	JMT/AtRDR1	2
BP	GO:0010162	seed dormancy process	1/116	159/20876	0.589075	0.733132	0.681389	RDO2	1
BP	GO:0022611	dormancy process	1/116	159/20876	0.589075	0.733132	0.681389	RDO2	1
BP	GO:0071446	cellular response to salicylic acid stimulus	2/116	355/20876	0.589552	0.733132	0.681389	JMT/AtRDR1	2
BP	GO:0009694	jasmonic acid metabolic process	1/116	160/20876	0.591376	0.733132	0.681389	JMT	1
BP	GO:1901606	alpha-amino acid catabolic process	1/116	160/20876	0.591376	0.733132	0.681389	ATMKK9	1
BP	GO:0034976	response to endoplasmic reticulum stress	2/116	357/20876	0.592624	0.733132	0.681389	NA/NA	2
BP	GO:0009063	cellular amino acid catabolic process	1/116	161/20876	0.593664	0.733132	0.681389	ATMKK9	1
BP	GO:0016570	histone modification	2/116	358/20876	0.594154	0.733132	0.681389	NA/NA	2
BP	GO:0071236	cellular response to antibiotic	2/116	364/20876	0.603242	0.742912	0.69048	JMT/AtRDR1	2
BP	GO:0006643	membrane lipid metabolic process	1/116	166/20876	0.604916	0.742912	0.69048	NA	1
BP	GO:0009739	response to gibberellin	1/116	166/20876	0.604916	0.742912	0.69048	RDO2	1
BP	GO:0032535	regulation of cellular component size	1/116	167/20876	0.607129	0.743307	0.690847	IFL	1
BP	GO:0090066	regulation of anatomical structure size	1/116	167/20876	0.607129	0.743307	0.690847	IFL	1
BP	GO:0010026	trichome differentiation	1/116	169/20876	0.611518	0.747516	0.694759	IFL	1
BP	GO:0006635	fatty acid beta-oxidation	1/116	170/20876	0.613694	0.749012	0.696149	ATGSTU8	1
BP	GO:0046496	nicotinamide nucleotide metabolic process	2/116	372/20876	0.615122	0.749326	0.696441	ABC1/emb2184	2
BP	GO:0009832	plant-type cell wall biogenesis	1/116	171/20876	0.615858	0.749326	0.696441	ATCSLE1	1
BP	GO:0034754	cellular hormone metabolic process	1/116	172/20876	0.61801	0.749672	0.696762	ATMKK9	1
BP	GO:0072593	reactive oxygen species metabolic process	2/116	374/20876	0.61805	0.749672	0.696762	ATNHX7/AtRDR1	2
BP	GO:0019362	pyridine nucleotide metabolic process	2/116	376/20876	0.620961	0.752042	0.698965	ABC1/emb2184	2
BP	GO:0019395	fatty acid oxidation	1/116	174/20876	0.622279	0.752479	0.699371	ATGSTU8	1
BP	GO:0007030	Golgi organization	1/116	177/20876	0.628593	0.757783	0.7043	NA	1
BP	GO:0010207	photosystem II assembly	1/116	177/20876	0.628593	0.757783	0.7043	emb2184	1
BP	GO:0072524	pyridine-containing compound metabolic process	2/116	383/20876	0.631016	0.759538	0.705932	ABC1/emb2184	2
BP	GO:0006470	protein dephosphorylation	1/116	181/20876	0.63685	0.76124	0.707514	AtRDR1	1
BP	GO:0010413	glucuronoxylan metabolic process	1/116	182/20876	0.638885	0.76124	0.707514	NA	1
BP	GO:0035690	cellular response to drug	2/116	390/20876	0.640864	0.76124	0.707514	JMT/AtRDR1	2
BP	GO:0006486	protein glycosylation	1/116	183/20876	0.640909	0.76124	0.707514	NA	1
BP	GO:0009101	glycoprotein biosynthetic process	1/116	183/20876	0.640909	0.76124	0.707514	NA	1
BP	GO:0043413	macromolecule glycosylation	1/116	183/20876	0.640909	0.76124	0.707514	NA	1
BP	GO:0045492	xylan biosynthetic process	1/116	183/20876	0.640909	0.76124	0.707514	NA	1
BP	GO:0070085	glycosylation	1/116	183/20876	0.640909	0.76124	0.707514	NA	1
BP	GO:0030968	endoplasmic reticulum unfolded protein response	1/116	185/20876	0.644924	0.76124	0.707514	NA	1
BP	GO:0034440	lipid oxidation	1/116	185/20876	0.644924	0.76124	0.707514	ATGSTU8	1
BP	GO:0071407	cellular response to organic cyclic compound	2/116	393/20876	0.645022	0.76124	0.707514	JMT/AtRDR1	2
BP	GO:0010310	regulation of hydrogen peroxide metabolic process	1/116	186/20876	0.646915	0.76124	0.707514	AtRDR1	1
BP	GO:0045491	xylan metabolic process	1/116	186/20876	0.646915	0.76124	0.707514	NA	1
BP	GO:0006986	response to unfolded protein	1/116	187/20876	0.648894	0.76124	0.707514	NA	1
BP	GO:0010431	seed maturation	1/116	187/20876	0.648894	0.76124	0.707514	RDO2	1
BP	GO:0034620	cellular response to unfolded protein	1/116	187/20876	0.648894	0.76124	0.707514	NA	1
BP	GO:0035967	cellular response to topologically incorrect protein	1/116	187/20876	0.648894	0.76124	0.707514	NA	1
BP	GO:0048767	root hair elongation	1/116	188/20876	0.650863	0.762412	0.708603	MANIB	1
BP	GO:0098813	nuclear chromosome segregation	1/116	189/20876	0.652821	0.763567	0.709677	RDO2	1
BP	GO:0030258	lipid modification	1/116	191/20876	0.656703	0.766489	0.712392	ATGSTU8	1
BP	GO:0042742	defense response to bacterium	2/116	402/20876	0.657269	0.766489	0.712392	AtPEPR2/AHK4	2
BP	GO:0005984	disaccharide metabolic process	1/116	193/20876	0.660543	0.767819	0.713628	DPE2	1
BP	GO:0007059	chromosome segregation	1/116	194/20876	0.662447	0.767819	0.713628	RDO2	1
BP	GO:0010256	endomembrane system organization	1/116	195/20876	0.66434	0.767819	0.713628	NA	1
BP	GO:0044038	cell wall macromolecule biosynthetic process	1/116	195/20876	0.66434	0.767819	0.713628	NA	1
BP	GO:0070589	cellular component macromolecule biosynthetic process	1/116	195/20876	0.66434	0.767819	0.713628	NA	1
BP	GO:0070592	cell wall polysaccharide biosynthetic process	1/116	195/20876	0.66434	0.767819	0.713628	NA	1
BP	GO:0016569	covalent chromatin modification	2/116	408/20876	0.665247	0.767819	0.713628	NA/NA	2
BP	GO:0010167	response to nitrate	1/116	197/20876	0.668095	0.769975	0.715632	NA	1
BP	GO:0016441	posttranscriptional gene silencing	1/116	198/20876	0.669957	0.77099	0.716576	AtRDR1	1
BP	GO:0010410	hemicellulose metabolic process	1/116	201/20876	0.675481	0.77621	0.721427	NA	1
BP	GO:0080147	root hair cell development	1/116	203/20876	0.679112	0.776774	0.721951	MANIB	1
BP	GO:0015979	photosynthesis	2/116	419/20876	0.679489	0.776774	0.721951	LHCA3/emb2184	2
BP	GO:0000911	cytokinesis by cell plate formation	1/116	204/20876	0.680913	0.776774	0.721951	ATVPS53	1
BP	GO:0032506	cytokinetic process	1/116	204/20876	0.680913	0.776774	0.721951	ATVPS53	1
BP	GO:1902410	mitotic cytokinetic process	1/116	204/20876	0.680913	0.776774	0.721951	ATVPS53	1
BP	GO:0015706	nitrate transport	1/116	206/20876	0.684484	0.779716	0.724686	NA	1
BP	GO:0016311	dephosphorylation	1/116	207/20876	0.686254	0.780602	0.725509	AtRDR1	1
BP	GO:0051193	regulation of cofactor metabolic process	1/116	208/20876	0.688015	0.780664	0.725567	AtRDR1	1
BP	GO:0006733	oxidoreduction coenzyme metabolic process	2/116	426/20876	0.688295	0.780664	0.725567	ABC1/emb2184	2
BP	GO:0009697	salicylic acid biosynthetic process	1/116	209/20876	0.689766	0.781205	0.72607	NA	1
BP	GO:0000281	mitotic cytokinesis	1/116	210/20876	0.691508	0.78205	0.726855	ATVPS53	1
BP	GO:0000910	cytokinesis	1/116	212/20876	0.694961	0.782578	0.727346	ATVPS53	1
BP	GO:0009311	oligosaccharide metabolic process	1/116	212/20876	0.694961	0.782578	0.727346	DPE2	1
BP	GO:0061640	cytoskeleton-dependent cytokinesis	1/116	212/20876	0.694961	0.782578	0.727346	ATVPS53	1
BP	GO:0009813	flavonoid biosynthetic process	1/116	217/20876	0.703428	0.790979	0.735154	NA	1
BP	GO:0017038	protein import	1/116	218/20876	0.705093	0.791719	0.735842	ATNHX7	1
BP	GO:0009062	fatty acid catabolic process	1/116	219/20876	0.706749	0.792447	0.736518	ATGSTU8	1
BP	GO:0046189	phenol-containing compound biosynthetic process	1/116	221/20876	0.710034	0.793868	0.737839	NA	1
BP	GO:0048588	developmental cell growth	2/116	444/20876	0.710037	0.793868	0.737839	MANIB/ANN5	2
BP	GO:0009696	salicylic acid metabolic process	1/116	222/20876	0.711662	0.794555	0.738477	NA	1
BP	GO:0009644	response to high light intensity	1/116	224/20876	0.714892	0.797029	0.740776	AtPFA-DSP3	1
BP	GO:0045893	positive regulation of transcription, DNA-templated	2/116	453/20876	0.720431	0.797934	0.741618	ATMKK9/AtIDD5	2
BP	GO:0051254	positive regulation of RNA metabolic process	2/116	453/20876	0.720431	0.797934	0.741618	ATMKK9/AtIDD5	2
BP	GO:1902680	positive regulation of RNA biosynthetic process	2/116	453/20876	0.720431	0.797934	0.741618	ATMKK9/AtIDD5	2
BP	GO:1903508	positive regulation of nucleic acid-templated transcription	2/116	453/20876	0.720431	0.797934	0.741618	ATMKK9/AtIDD5	2
BP	GO:0009199	ribonucleoside triphosphate metabolic process	1/116	229/20876	0.72281	0.797934	0.741618	NA	1
BP	GO:0009205	purine ribonucleoside triphosphate metabolic process	1/116	229/20876	0.72281	0.797934	0.741618	NA	1
BP	GO:0046034	ATP metabolic process	1/116	229/20876	0.72281	0.797934	0.741618	NA	1
BP	GO:0009144	purine nucleoside triphosphate metabolic process	1/116	231/20876	0.725916	0.799206	0.7428	NA	1
BP	GO:0009141	nucleoside triphosphate metabolic process	1/116	232/20876	0.727456	0.799206	0.7428	NA	1
BP	GO:0009640	photomorphogenesis	1/116	235/20876	0.732025	0.799206	0.7428	RDO2	1
BP	GO:0034968	histone lysine methylation	1/116	236/20876	0.733531	0.799206	0.7428	NA	1
BP	GO:0045935	positive regulation of nucleobase-containing compound metabolic process	2/116	466/20876	0.734893	0.799206	0.7428	ATMKK9/AtIDD5	2
BP	GO:0018022	peptidyl-lysine methylation	1/116	237/20876	0.735029	0.799206	0.7428	NA	1
BP	GO:0009259	ribonucleotide metabolic process	2/116	467/20876	0.735979	0.799206	0.7428	NA/ASP1	2
BP	GO:0010383	cell wall polysaccharide metabolic process	1/116	238/20876	0.736518	0.799206	0.7428	NA	1
BP	GO:0018958	phenol-containing compound metabolic process	1/116	238/20876	0.736518	0.799206	0.7428	NA	1
BP	GO:0009165	nucleotide biosynthetic process	2/116	468/20876	0.737061	0.799206	0.7428	NA/ASP1	2
BP	GO:0009126	purine nucleoside monophosphate metabolic process	1/116	239/20876	0.737999	0.799206	0.7428	NA	1
BP	GO:0009167	purine ribonucleoside monophosphate metabolic process	1/116	239/20876	0.737999	0.799206	0.7428	NA	1
BP	GO:1901293	nucleoside phosphate biosynthetic process	2/116	469/20876	0.73814	0.799206	0.7428	NA/ASP1	2
BP	GO:0016999	antibiotic metabolic process	2/116	470/20876	0.739215	0.799206	0.7428	NA/AtRDR1	2
BP	GO:0046686	response to cadmium ion	2/116	470/20876	0.739215	0.799206	0.7428	ATGSTU8/ASP1	2
BP	GO:0009123	nucleoside monophosphate metabolic process	1/116	242/20876	0.742392	0.799369	0.742952	NA	1
BP	GO:0009161	ribonucleoside monophosphate metabolic process	1/116	242/20876	0.742392	0.799369	0.742952	NA	1
BP	GO:0009751	response to salicylic acid	2/116	473/20876	0.742417	0.799369	0.742952	JMT/AtRDR1	2
BP	GO:0010628	positive regulation of gene expression	2/116	476/20876	0.745586	0.801683	0.745102	ATMKK9/AtIDD5	2
BP	GO:0051172	negative regulation of nitrogen compound metabolic process	2/116	478/20876	0.74768	0.801764	0.745178	LUH/AtPFA-DSP3	2
BP	GO:0009553	embryo sac development	1/116	246/20876	0.748137	0.801764	0.745178	AtNLE	1
BP	GO:0010557	positive regulation of macromolecule biosynthetic process	2/116	479/20876	0.748721	0.801764	0.745178	ATMKK9/AtIDD5	2
BP	GO:1903047	mitotic cell cycle process	1/116	249/20876	0.752362	0.804567	0.747783	ATVPS53	1
BP	GO:0009862	systemic acquired resistance, salicylic acid mediated signaling pathway	1/116	251/20876	0.75514	0.804631	0.747842	AtRDR1	1
BP	GO:0031328	positive regulation of cellular biosynthetic process	2/116	486/20876	0.75591	0.804631	0.747842	ATMKK9/AtIDD5	2
BP	GO:0006261	DNA-dependent DNA replication	1/116	252/20876	0.756517	0.804631	0.747842	ATUNG	1
BP	GO:1903046	meiotic cell cycle process	1/116	252/20876	0.756517	0.804631	0.747842	ATGSL07	1
BP	GO:0033043	regulation of organelle organization	1/116	253/20876	0.757886	0.804998	0.748184	IFL	1
BP	GO:0051321	meiotic cell cycle	1/116	254/20876	0.759248	0.805356	0.748516	ATGSL07	1
BP	GO:0051173	positive regulation of nitrogen compound metabolic process	2/116	496/20876	0.765875	0.811232	0.753978	ATMKK9/AtIDD5	2
BP	GO:0031324	negative regulation of cellular metabolic process	2/116	497/20876	0.766852	0.811232	0.753978	LUH/AtPFA-DSP3	2
BP	GO:0009860	pollen tube growth	1/116	262/20876	0.769873	0.813333	0.755931	ANN5	1
BP	GO:0031348	negative regulation of defense response	1/116	277/20876	0.788557	0.831954	0.773237	AtRDR1	1
BP	GO:0048285	organelle fission	1/116	281/20876	0.79328	0.835815	0.776826	ARC3	1
BP	GO:0009642	response to light intensity	1/116	283/20876	0.795602	0.83714	0.778057	AtPFA-DSP3	1
BP	GO:0017000	antibiotic biosynthetic process	1/116	288/20876	0.801295	0.842003	0.782576	NA	1
BP	GO:0016571	histone methylation	1/116	290/20876	0.803528	0.843222	0.783709	NA	1
BP	GO:0006479	protein methylation	1/116	293/20876	0.806831	0.844433	0.784835	NA	1
BP	GO:0008213	protein alkylation	1/116	293/20876	0.806831	0.844433	0.784835	NA	1
BP	GO:0006260	DNA replication	1/116	304/20876	0.818477	0.855482	0.795105	ATUNG	1
BP	GO:0044036	cell wall macromolecule metabolic process	1/116	309/20876	0.823538	0.859629	0.798959	NA	1
BP	GO:0019953	sexual reproduction	1/116	313/20876	0.827485	0.862604	0.801724	ATGSL07	1
BP	GO:0019684	photosynthesis, light reaction	1/116	317/20876	0.831346	0.864336	0.803333	emb2184	1
BP	GO:0044703	multi-organism reproductive process	1/116	317/20876	0.831346	0.864336	0.803333	ATGSL07	1
BP	GO:0009555	pollen development	1/116	323/20876	0.836976	0.86904	0.807705	ATGSL07	1
BP	GO:0042743	hydrogen peroxide metabolic process	1/116	334/20876	0.846819	0.878099	0.816126	AtRDR1	1
BP	GO:0009150	purine ribonucleotide metabolic process	1/116	337/20876	0.849399	0.879615	0.817534	NA	1
BP	GO:0009932	cell tip growth	1/116	348/20876	0.858498	0.886701	0.82412	ANN5	1
BP	GO:0018205	peptidyl-lysine modification	1/116	348/20876	0.858498	0.886701	0.82412	NA	1
BP	GO:0051128	regulation of cellular component organization	1/116	360/20876	0.867803	0.895135	0.831959	IFL	1
BP	GO:0006163	purine nucleotide metabolic process	1/116	366/20876	0.872225	0.897211	0.833888	NA	1
BP	GO:0040029	regulation of gene expression, epigenetic	1/116	368/20876	0.873666	0.897211	0.833888	AtRDR1	1
BP	GO:0009260	ribonucleotide biosynthetic process	1/116	369/20876	0.874381	0.897211	0.833888	ASP1	1
BP	GO:0046390	ribose phosphate biosynthetic process	1/116	369/20876	0.874381	0.897211	0.833888	ASP1	1
BP	GO:0016458	gene silencing	1/116	389/20876	0.88786	0.90525	0.84136	AtRDR1	1
BP	GO:0055085	transmembrane transport	1/116	390/20876	0.888495	0.90525	0.84136	ATNHX7	1
BP	GO:0072521	purine-containing compound metabolic process	1/116	390/20876	0.888495	0.90525	0.84136	NA	1
BP	GO:0045892	negative regulation of transcription, DNA-templated	1/116	391/20876	0.889126	0.90525	0.84136	LUH	1
BP	GO:1902679	negative regulation of RNA biosynthetic process	1/116	391/20876	0.889126	0.90525	0.84136	LUH	1
BP	GO:1903507	negative regulation of nucleic acid-templated transcription	1/116	391/20876	0.889126	0.90525	0.84136	LUH	1
BP	GO:0051253	negative regulation of RNA metabolic process	1/116	397/20876	0.892841	0.907856	0.843782	LUH	1
BP	GO:0048609	multicellular organismal reproductive process	1/116	401/20876	0.895248	0.90799	0.843907	RDO2	1
BP	GO:0000278	mitotic cell cycle	1/116	403/20876	0.896432	0.90799	0.843907	ATVPS53	1
BP	GO:0010558	negative regulation of macromolecule biosynthetic process	1/116	406/20876	0.898183	0.90799	0.843907	LUH	1
BP	GO:2000113	negative regulation of cellular macromolecule biosynthetic process	1/116	406/20876	0.898183	0.90799	0.843907	LUH	1
BP	GO:0018193	peptidyl-amino acid modification	1/116	409/20876	0.899904	0.90799	0.843907	NA	1
BP	GO:0045934	negative regulation of nucleobase-containing compound metabolic process	1/116	409/20876	0.899904	0.90799	0.843907	LUH	1
BP	GO:0031327	negative regulation of cellular biosynthetic process	1/116	416/20876	0.903809	0.910761	0.846482	LUH	1
BP	GO:0009890	negative regulation of biosynthetic process	1/116	420/20876	0.905972	0.911772	0.847422	LUH	1
BP	GO:0032504	multicellular organism reproduction	1/116	427/20876	0.909642	0.914295	0.849766	RDO2	1
BP	GO:0019439	aromatic compound catabolic process	1/116	488/20876	0.936168	0.938086	0.871878	ATMKK9	1
BP	GO:0044270	cellular nitrogen compound catabolic process	1/116	488/20876	0.936168	0.938086	0.871878	ATMKK9	1
BP	GO:0046700	heterocycle catabolic process	1/116	490/20876	0.936892	0.938086	0.871878	ATMKK9	1
BP	GO:1901361	organic cyclic compound catabolic process	1/116	496/20876	0.939017	0.939017	0.872744	ATMKK9	1
CC	GO:0005747	mitochondrial respiratory chain complex I	3/140	68/24998	0.00660664	0.155704	0.136583	GAMMA/NA/CI76	3
CC	GO:0010287	plastoglobule	3/140	68/24998	0.00660664	0.155704	0.136583	LHCA3/NA/PSY	3
CC	GO:0030964	NADH dehydrogenase complex	3/140	72/24998	0.00773582	0.155704	0.136583	GAMMA/NA/CI76	3
CC	GO:0045271	respiratory chain complex I	3/140	72/24998	0.00773582	0.155704	0.136583	GAMMA/NA/CI76	3
CC	GO:0005732	small nucleolar ribonucleoprotein complex	2/140	26/24998	0.00926812	0.155704	0.136583	AtLSM5/AtLSM8	2
CC	GO:0005746	mitochondrial respiratory chain	3/140	102/24998	0.0197341	0.240517	0.21098	GAMMA/NA/CI76	3
CC	GO:0098803	respiratory chain complex	3/140	107/24998	0.0223596	0.240517	0.21098	GAMMA/NA/CI76	3
CC	GO:0070469	respiratory chain	3/140	108/24998	0.0229064	0.240517	0.21098	GAMMA/NA/CI76	3
CC	GO:1990204	oxidoreductase complex	3/140	123/24998	0.0319772	0.260749	0.228728	GAMMA/NA/CI76	3
CC	GO:0009535	chloroplast thylakoid membrane	5/140	322/24998	0.0351758	0.260749	0.228728	LHCA3/NA/NA/NA/NA	5
CC	GO:0055035	plastid thylakoid membrane	5/140	324/24998	0.0359752	0.260749	0.228728	LHCA3/NA/NA/NA/NA	5
CC	GO:0042651	thylakoid membrane	5/140	339/24998	0.0423286	0.260749	0.228728	LHCA3/NA/NA/NA/NA	5
CC	GO:0034357	photosynthetic membrane	5/140	341/24998	0.0432237	0.260749	0.228728	LHCA3/NA/NA/NA/NA	5
CC	GO:0098800	inner mitochondrial membrane protein complex	3/140	140/24998	0.0442	0.260749	0.228728	GAMMA/NA/CI76	3
CC	GO:0005788	endoplasmic reticulum lumen	1/140	10/24998	0.0546235	0.260749	0.228728	POD1	1
CC	GO:0098798	mitochondrial protein complex	3/140	155/24998	0.0566413	0.260749	0.228728	GAMMA/NA/CI76	3
CC	GO:0098796	membrane protein complex	5/140	374/24998	0.0596432	0.260749	0.228728	NA/GAMMA/NA/ATGSL07/CI76	5
CC	GO:1990234	transferase complex	4/140	262/24998	0.0601042	0.260749	0.228728	ATRPB15.9/ATGSL07/MAX2/AtNLE	4
CC	GO:0044455	mitochondrial membrane part	3/140	162/24998	0.0629571	0.260749	0.228728	GAMMA/NA/CI76	3
CC	GO:0044436	thylakoid part	5/140	381/24998	0.063527	0.260749	0.228728	LHCA3/NA/NA/NA/NA	5
CC	GO:0000148	1,3-beta-D-glucan synthase complex	1/140	12/24998	0.0651874	0.260749	0.228728	ATGSL07	1
CC	GO:0005665	RNA polymerase II, core complex	1/140	16/24998	0.0859647	0.306132	0.268537	ATRPB15.9	1
CC	GO:0009574	preprophase band	1/140	16/24998	0.0859647	0.306132	0.268537	ATMAP65-6	1
CC	GO:0009534	chloroplast thylakoid	5/140	425/24998	0.0911108	0.306132	0.268537	LHCA3/NA/NA/NA/NA	5
CC	GO:0031976	plastid thylakoid	5/140	425/24998	0.0911108	0.306132	0.268537	LHCA3/NA/NA/NA/NA	5
CC	GO:0030095	chloroplast photosystem II	1/140	19/24998	0.101246	0.327103	0.286933	NA	1
CC	GO:0031982	vesicle	4/140	325/24998	0.110159	0.342718	0.30063	NA/NA/MANIB/TFL-1	4
CC	GO:0005743	mitochondrial inner membrane	3/140	220/24998	0.126308	0.345828	0.303358	GAMMA/NA/CI76	3
CC	GO:0016591	RNA polymerase II, holoenzyme	1/140	25/24998	0.131052	0.345828	0.303358	ATRPB15.9	1
CC	GO:0016607	nuclear speck	1/140	25/24998	0.131052	0.345828	0.303358	EIF4A-III	1
CC	GO:0030076	light-harvesting complex	1/140	25/24998	0.131052	0.345828	0.303358	LHCA3	1
CC	GO:0005802	trans-Golgi network	3/140	226/24998	0.133833	0.345828	0.303358	NA/NA/MANIB	3
CC	GO:0044451	nucleoplasm part	2/140	124/24998	0.153311	0.345828	0.303358	ATRPB15.9/EIF4A-III	2
CC	GO:0031966	mitochondrial membrane	3/140	245/24998	0.158631	0.345828	0.303358	GAMMA/NA/CI76	3
CC	GO:0098807	chloroplast thylakoid membrane protein complex	1/140	31/24998	0.159877	0.345828	0.303358	NA	1
CC	GO:0009523	photosystem II	1/140	32/24998	0.164588	0.345828	0.303358	NA	1
CC	GO:0019005	SCF ubiquitin ligase complex	1/140	33/24998	0.169272	0.345828	0.303358	MAX2	1
CC	GO:0098791	Golgi subcompartment	3/140	254/24998	0.17084	0.345828	0.303358	NA/NA/MANIB	3
CC	GO:0005740	mitochondrial envelope	3/140	255/24998	0.172213	0.345828	0.303358	GAMMA/NA/CI76	3
CC	GO:0000428	DNA-directed RNA polymerase complex	1/140	34/24998	0.173931	0.345828	0.303358	ATRPB15.9	1
CC	GO:0030880	RNA polymerase complex	1/140	34/24998	0.173931	0.345828	0.303358	ATRPB15.9	1
CC	GO:0055029	nuclear DNA-directed RNA polymerase complex	1/140	34/24998	0.173931	0.345828	0.303358	ATRPB15.9	1
CC	GO:0009707	chloroplast outer membrane	1/140	35/24998	0.178564	0.345828	0.303358	ARC3	1
CC	GO:0005654	nucleoplasm	2/140	140/24998	0.185048	0.345828	0.303358	ATRPB15.9/EIF4A-III	2
CC	GO:0044431	Golgi apparatus part	3/140	270/24998	0.193174	0.345828	0.303358	NA/NA/MANIB	3
CC	GO:0009527	plastid outer membrane	1/140	39/24998	0.196838	0.345828	0.303358	ARC3	1
CC	GO:0019866	organelle inner membrane	3/140	273/24998	0.197442	0.345828	0.303358	GAMMA/NA/CI76	3
CC	GO:0009505	plant-type cell wall	3/140	274/24998	0.19887	0.345828	0.303358	LRX2/NA/NA	3
CC	GO:0005768	endosome	3/140	276/24998	0.201733	0.345828	0.303358	NA/NA/MANIB	3
CC	GO:0005730	nucleolus	3/140	290/24998	0.222035	0.364755	0.319961	NA/ATRH53/EIF4A-III	3
CC	GO:0031461	cullin-RING ubiquitin ligase complex	2/140	159/24998	0.223783	0.364755	0.319961	MAX2/AtNLE	2
CC	GO:0016604	nuclear body	1/140	47/24998	0.232184	0.364755	0.319961	EIF4A-III	1
CC	GO:0044429	mitochondrial part	3/140	298/24998	0.233818	0.364755	0.319961	GAMMA/NA/CI76	3
CC	GO:0009524	phragmoplast	1/140	49/24998	0.240776	0.364755	0.319961	ATMAP65-6	1
CC	GO:0061695	transferase complex, transferring phosphorus-containing groups	1/140	50/24998	0.245036	0.364755	0.319961	ATRPB15.9	1
CC	GO:0009521	photosystem	1/140	51/24998	0.249273	0.364755	0.319961	NA	1
CC	GO:0031981	nuclear lumen	4/140	457/24998	0.254023	0.364755	0.319961	ATRPB15.9/NA/ATRH53/EIF4A-III	4
CC	GO:0031410	cytoplasmic vesicle	3/140	313/24998	0.256197	0.364755	0.319961	NA/NA/MANIB	3
CC	GO:0097708	intracellular vesicle	3/140	313/24998	0.256197	0.364755	0.319961	NA/NA/MANIB	3
CC	GO:0000151	ubiquitin ligase complex	2/140	177/24998	0.261003	0.365404	0.32053	MAX2/AtNLE	2
CC	GO:0005774	vacuolar membrane	4/140	482/24998	0.284923	0.392352	0.344169	NA/NA/NA/ATVIT1	4
CC	GO:0044437	vacuolar part	4/140	486/24998	0.289922	0.392798	0.344559	NA/NA/NA/ATVIT1	4
CC	GO:0009543	chloroplast thylakoid lumen	1/140	71/24998	0.329218	0.411334	0.36082	NA	1
CC	GO:0031978	plastid thylakoid lumen	1/140	71/24998	0.329218	0.411334	0.36082	NA	1
CC	GO:0044432	endoplasmic reticulum part	1/140	71/24998	0.329218	0.411334	0.36082	POD1	1
CC	GO:0005635	nuclear envelope	1/140	72/24998	0.332985	0.411334	0.36082	NA	1
CC	GO:0019867	outer membrane	1/140	72/24998	0.332985	0.411334	0.36082	ARC3	1
CC	GO:0031968	organelle outer membrane	1/140	72/24998	0.332985	0.411334	0.36082	ARC3	1
CC	GO:0015630	microtubule cytoskeleton	1/140	88/24998	0.390483	0.46198	0.405246	ATMAP65-6	1
CC	GO:0031969	chloroplast membrane	1/140	88/24998	0.390483	0.46198	0.405246	ARC3	1
CC	GO:0031977	thylakoid lumen	1/140	88/24998	0.390483	0.46198	0.405246	NA	1
CC	GO:0098797	plasma membrane protein complex	1/140	91/24998	0.400703	0.467487	0.410076	ATGSL07	1
CC	GO:0019898	extrinsic component of membrane	1/140	93/24998	0.407421	0.468814	0.41124	ARC3	1
CC	GO:0042170	plastid membrane	1/140	98/24998	0.423892	0.481175	0.422083	ARC3	1
CC	GO:0000325	plant-type vacuole	1/140	101/24998	0.433555	0.485582	0.425949	NA	1
CC	GO:0080008	Cul4-RING E3 ubiquitin ligase complex	1/140	121/24998	0.493991	0.54599	0.478938	AtNLE	1
CC	GO:0044430	cytoskeletal part	1/140	131/24998	0.521762	0.569194	0.499293	ATMAP65-6	1
CC	GO:1990904	ribonucleoprotein complex	3/140	497/24998	0.528989	0.569681	0.49972	AtLSM5/AtLSM8/emb2184	3
CC	GO:0005856	cytoskeleton	1/140	161/24998	0.596315	0.634057	0.55619	ATMAP65-6	1
CC	GO:0016021	integral component of membrane	1/140	198/24998	0.672551	0.706179	0.619455	NA	1
CC	GO:0031224	intrinsic component of membrane	2/140	450/24998	0.720479	0.744567	0.653129	NA/NA	2
CC	GO:0044459	plasma membrane part	1/140	230/24998	0.726839	0.744567	0.653129	ATGSL07	1
CC	GO:0031225	anchored component of membrane	1/140	248/24998	0.753344	0.762421	0.66879	NA	1
CC	GO:0005840	ribosome	1/140	431/24998	0.912987	0.912987	0.800866	emb2184	1
MF	GO:0005249	voltage-gated potassium channel activity	3/115	22/20495	0.000245188	0.0202399	0.015354	AKT2/ATCNGC2/SKOR	3
MF	GO:0022843	voltage-gated cation channel activity	3/115	23/20495	0.000280816	0.0202399	0.015354	AKT2/ATCNGC2/SKOR	3
MF	GO:0005267	potassium channel activity	3/115	25/20495	0.000361727	0.0202399	0.015354	AKT2/ATCNGC2/SKOR	3
MF	GO:0046873	metal ion transmembrane transporter activity	6/115	179/20495	0.00052289	0.0202399	0.015354	AKT2/AtZIP1/ATNHX7/ATVIT1/ATCNGC2/SKOR	6
MF	GO:0030551	cyclic nucleotide binding	3/115	29/20495	0.000565361	0.0202399	0.015354	AKT2/ATCNGC2/SKOR	3
MF	GO:0005261	cation channel activity	3/115	36/20495	0.00107363	0.0281526	0.0213565	AKT2/ATCNGC2/SKOR	3
MF	GO:0005244	voltage-gated ion channel activity	3/115	38/20495	0.00125822	0.0281526	0.0213565	AKT2/ATCNGC2/SKOR	3
MF	GO:0022832	voltage-gated channel activity	3/115	38/20495	0.00125822	0.0281526	0.0213565	AKT2/ATCNGC2/SKOR	3
MF	GO:0099094	ligand-gated cation channel activity	2/115	11/20495	0.00166081	0.0330317	0.0250579	AKT2/ATCNGC2	2
MF	GO:0015079	potassium ion transmembrane transporter activity	3/115	52/20495	0.00311377	0.0456115	0.0346009	AKT2/ATCNGC2/SKOR	3
MF	GO:0022890	inorganic cation transmembrane transporter activity	7/115	353/20495	0.00379281	0.0456115	0.0346009	NA/AKT2/AtZIP1/ATNHX7/ATVIT1/ATCNGC2/SKOR	7
MF	GO:0008137	NADH dehydrogenase (ubiquinone) activity	2/115	17/20495	0.00401742	0.0456115	0.0346009	NA/CI76	2
MF	GO:0050136	NADH dehydrogenase (quinone) activity	2/115	17/20495	0.00401742	0.0456115	0.0346009	NA/CI76	2
MF	GO:0022839	ion gated channel activity	3/115	60/20495	0.00466752	0.0456115	0.0346009	AKT2/ATCNGC2/SKOR	3
MF	GO:0022838	substrate-specific channel activity	4/115	121/20495	0.00482888	0.0456115	0.0346009	BETA-TIP/AKT2/ATCNGC2/SKOR	4
MF	GO:0019199	transmembrane receptor protein kinase activity	2/115	19/20495	0.00501449	0.0456115	0.0346009	AHK4/TMK1	2
MF	GO:0022836	gated channel activity	3/115	62/20495	0.00511693	0.0456115	0.0346009	AKT2/ATCNGC2/SKOR	3
MF	GO:0015267	channel activity	4/115	124/20495	0.00526462	0.0456115	0.0346009	BETA-TIP/AKT2/ATCNGC2/SKOR	4
MF	GO:0022803	passive transmembrane transporter activity	4/115	124/20495	0.00526462	0.0456115	0.0346009	BETA-TIP/AKT2/ATCNGC2/SKOR	4
MF	GO:0034062	5'-3' RNA polymerase activity	3/115	63/20495	0.00535107	0.0456115	0.0346009	ATRPB15.9/ABC1/AtRDR1	3
MF	GO:0097747	RNA polymerase activity	3/115	63/20495	0.00535107	0.0456115	0.0346009	ATRPB15.9/ABC1/AtRDR1	3
MF	GO:0008324	cation transmembrane transporter activity	7/115	386/20495	0.0061335	0.0499044	0.0378575	NA/AKT2/AtZIP1/ATNHX7/ATVIT1/ATCNGC2/SKOR	7
MF	GO:0046527	glucosyltransferase activity	4/115	138/20495	0.00764674	0.0569011	0.0431652	ATCSLE1/UGT71B6/ATXTH28/ATGSL07	4
MF	GO:0016655	oxidoreductase activity, acting on NAD(P)H, quinone or similar compound as acceptor	2/115	24/20495	0.00794708	0.0569011	0.0431652	NA/CI76	2
MF	GO:0043621	protein self-association	2/115	24/20495	0.00794708	0.0569011	0.0431652	AtSEOR1/ARC3	2
MF	GO:0140098	catalytic activity, acting on RNA	5/115	237/20495	0.010881	0.0749112	0.0568277	ATRPB15.9/AtHEMA1/RNE/ABC1/AtRDR1	5
MF	GO:0005216	ion channel activity	3/115	84/20495	0.011796	0.0771908	0.058557	AKT2/ATCNGC2/SKOR	3
MF	GO:0003712	transcription coregulator activity	2/115	30/20495	0.0122544	0.0771908	0.058557	LUH/TFL-1	2
MF	GO:0015276	ligand-gated ion channel activity	2/115	31/20495	0.013052	0.0771908	0.058557	AKT2/ATCNGC2	2
MF	GO:0022834	ligand-gated channel activity	2/115	31/20495	0.013052	0.0771908	0.058557	AKT2/ATCNGC2	2
MF	GO:0005543	phospholipid binding	3/115	88/20495	0.0133682	0.0771908	0.058557	NA/TFL-1/ANN5	3
MF	GO:0015077	monovalent inorganic cation transmembrane transporter activity	5/115	262/20495	0.0161722	0.0904633	0.0686255	NA/AKT2/ATNHX7/ATCNGC2/SKOR	5
MF	GO:0003954	NADH dehydrogenase activity	2/115	36/20495	0.017365	0.0941917	0.0714539	NA/CI76	2
MF	GO:0046915	transition metal ion transmembrane transporter activity	2/115	39/20495	0.0202035	0.105361	0.0799267	AtZIP1/ATVIT1	2
MF	GO:0016758	transferase activity, transferring hexosyl groups	5/115	280/20495	0.0208966	0.105361	0.0799267	DPE2/ATCSLE1/UGT71B6/ATXTH28/ATGSL07	5
MF	GO:0004888	transmembrane signaling receptor activity	2/115	40/20495	0.0211899	0.105361	0.0799267	AHK4/TMK1	2
MF	GO:0030246	carbohydrate binding	3/115	106/20495	0.0218647	0.105778	0.080243	DPE2/NA/NA	3
MF	GO:0008194	UDP-glycosyltransferase activity	4/115	201/20495	0.026732	0.125922	0.0955244	NA/UGT71B6/NA/ATGSL07	4
MF	GO:0004364	glutathione transferase activity	2/115	48/20495	0.0297699	0.136636	0.103652	ATGSTU8/NA	2
MF	GO:0038023	signaling receptor activity	2/115	51/20495	0.0332873	0.141665	0.107468	AHK4/TMK1	2
MF	GO:0004175	endopeptidase activity	3/115	125/20495	0.0333823	0.141665	0.107468	NA/NA/AIR3	3
MF	GO:0016765	transferase activity, transferring alkyl or aryl (other than methyl) groups	3/115	125/20495	0.0333823	0.141665	0.107468	PSY/ATGSTU8/NA	3
MF	GO:0008289	lipid binding	4/115	217/20495	0.0340314	0.141665	0.107468	IFL/NA/TFL-1/ANN5	4
MF	GO:0003899	DNA-directed 5'-3' RNA polymerase activity	2/115	57/20495	0.0407774	0.164934	0.125119	ATRPB15.9/ABC1	2
MF	GO:0004712	protein serine/threonine/tyrosine kinase activity	2/115	58/20495	0.0420823	0.164934	0.125119	NA/ATMKK9	2
MF	GO:0004842	ubiquitin-protein transferase activity	4/115	233/20495	0.0423852	0.164934	0.125119	ARI8/NA/NA/MAX2	4
MF	GO:0004386	helicase activity	3/115	139/20495	0.043525	0.165766	0.12575	ATRH53/EIF4A-III/CHA19	3
MF	GO:0019787	ubiquitin-like protein transferase activity	4/115	237/20495	0.0446394	0.166429	0.126253	ARI8/NA/NA/MAX2	4
MF	GO:0016779	nucleotidyltransferase activity	3/115	142/20495	0.0458772	0.166429	0.126253	ATRPB15.9/ABC1/AtRDR1	3
MF	GO:0004674	protein serine/threonine kinase activity	5/115	348/20495	0.0464885	0.166429	0.126253	ATMKK9/AtPEPR2/NA/TMK1/NA	5
MF	GO:0004602	glutathione peroxidase activity	1/115	10/20495	0.0547271	0.191894	0.145571	NA	1
MF	GO:0004252	serine-type endopeptidase activity	2/115	69/20495	0.0574156	0.191894	0.145571	NA/AIR3	2
MF	GO:0004708	MAP kinase kinase activity	1/115	11/20495	0.0600338	0.191894	0.145571	ATMKK9	1
MF	GO:0005544	calcium-dependent phospholipid binding	1/115	11/20495	0.0600338	0.191894	0.145571	ANN5	1
MF	GO:0008970	phospholipase A1 activity	1/115	11/20495	0.0600338	0.191894	0.145571	NA	1
MF	GO:0015923	mannosidase activity	1/115	11/20495	0.0600338	0.191894	0.145571	MANIB	1
MF	GO:0001871	pattern binding	1/115	12/20495	0.0653109	0.194844	0.147809	DPE2	1
MF	GO:0003843	1,3-beta-D-glucan synthase activity	1/115	12/20495	0.0653109	0.194844	0.147809	ATGSL07	1
MF	GO:0004675	transmembrane receptor protein serine/threonine kinase activity	1/115	12/20495	0.0653109	0.194844	0.147809	TMK1	1
MF	GO:0030247	polysaccharide binding	1/115	12/20495	0.0653109	0.194844	0.147809	DPE2	1
MF	GO:0005385	zinc ion transmembrane transporter activity	1/115	13/20495	0.0705586	0.200218	0.151885	AtZIP1	1
MF	GO:0072509	divalent inorganic cation transmembrane transporter activity	1/115	13/20495	0.0705586	0.200218	0.151885	AtZIP1	1
MF	GO:0004129	cytochrome-c oxidase activity	1/115	14/20495	0.0757771	0.200218	0.151885	NA	1
MF	GO:0015002	heme-copper terminal oxidase activity	1/115	14/20495	0.0757771	0.200218	0.151885	NA	1
MF	GO:0016675	oxidoreductase activity, acting on a heme group of donors	1/115	14/20495	0.0757771	0.200218	0.151885	NA	1
MF	GO:0016676	oxidoreductase activity, acting on a heme group of donors, oxygen as acceptor	1/115	14/20495	0.0757771	0.200218	0.151885	NA	1
MF	GO:0004721	phosphoprotein phosphatase activity	3/115	180/20495	0.0808152	0.200218	0.151885	ATPAP3/AHK4/AtPFA-DSP3	3
MF	GO:0004033	aldo-keto reductase (NADP) activity	1/115	15/20495	0.0809666	0.200218	0.151885	NA	1
MF	GO:0004673	protein histidine kinase activity	1/115	15/20495	0.0809666	0.200218	0.151885	AHK4	1
MF	GO:0016775	phosphotransferase activity, nitrogenous group as acceptor	1/115	15/20495	0.0809666	0.200218	0.151885	AHK4	1
MF	GO:0019104	DNA N-glycosylase activity	1/115	15/20495	0.0809666	0.200218	0.151885	ATUNG	1
MF	GO:0008026	ATP-dependent helicase activity	2/115	85/20495	0.0825314	0.200218	0.151885	ATRH53/EIF4A-III	2
MF	GO:0070035	purine NTP-dependent helicase activity	2/115	85/20495	0.0825314	0.200218	0.151885	ATRH53/EIF4A-III	2
MF	GO:0016651	oxidoreductase activity, acting on NAD(P)H	2/115	86/20495	0.0841972	0.200218	0.151885	NA/CI76	2
MF	GO:0035251	UDP-glucosyltransferase activity	2/115	86/20495	0.0841972	0.200218	0.151885	UGT71B6/ATGSL07	2
MF	GO:0008757	S-adenosylmethionine-dependent methyltransferase activity	2/115	87/20495	0.0858733	0.200218	0.151885	JMT/NA	2
MF	GO:0005199	structural constituent of cell wall	1/115	16/20495	0.0861272	0.200218	0.151885	LRX2	1
MF	GO:0004089	carbonate dehydratase activity	1/115	17/20495	0.0912591	0.209428	0.158872	GAMMA	1
MF	GO:0042277	peptide binding	1/115	18/20495	0.0963623	0.21834	0.165633	AtPEPR2	1
MF	GO:0016799	hydrolase activity, hydrolyzing N-glycosyl compounds	1/115	20/20495	0.106484	0.238258	0.180742	ATUNG	1
MF	GO:0003713	transcription coactivator activity	1/115	21/20495	0.111502	0.243402	0.184645	LUH	1
MF	GO:0043424	protein histidine kinase binding	1/115	21/20495	0.111502	0.243402	0.184645	AHK4	1
MF	GO:0008536	Ran GTPase binding	1/115	22/20495	0.116493	0.251232	0.190585	RUG3	1
MF	GO:0005217	intracellular ligand-gated ion channel activity	1/115	24/20495	0.126391	0.269333	0.204316	ATCNGC2	1
MF	GO:0004222	metalloendopeptidase activity	1/115	27/20495	0.141032	0.293544	0.222682	NA	1
MF	GO:0033218	amide binding	1/115	27/20495	0.141032	0.293544	0.222682	AtPEPR2	1
MF	GO:0008047	enzyme activator activity	1/115	28/20495	0.145858	0.300099	0.227655	ATMKK9	1
MF	GO:0016298	lipase activity	2/115	123/20495	0.15176	0.308694	0.234176	GLIP5/NA	2
MF	GO:0016405	CoA-ligase activity	1/115	30/20495	0.15543	0.312606	0.237143	AAE11	1
MF	GO:0004659	prenyltransferase activity	1/115	31/20495	0.160176	0.317807	0.241089	PSY	1
MF	GO:0060089	molecular transducer activity	2/115	128/20495	0.161567	0.317807	0.241089	AHK4/TMK1	2
MF	GO:0016168	chlorophyll binding	1/115	32/20495	0.164895	0.320829	0.243381	LHCA3	1
MF	GO:0015085	calcium ion transmembrane transporter activity	1/115	34/20495	0.174256	0.328334	0.249075	ATCNGC2	1
MF	GO:0016878	acid-thiol ligase activity	1/115	34/20495	0.174256	0.328334	0.249075	AAE11	1
MF	GO:0019901	protein kinase binding	1/115	34/20495	0.174256	0.328334	0.249075	AHK4	1
MF	GO:0008168	methyltransferase activity	2/115	136/20495	0.177485	0.3301	0.250414	JMT/NA	2
MF	GO:0015385	sodium:proton antiporter activity	1/115	35/20495	0.178897	0.3301	0.250414	ATNHX7	1
MF	GO:0019899	enzyme binding	2/115	138/20495	0.181504	0.3301	0.250414	RUG3/AHK4	2
MF	GO:0005372	water transmembrane transporter activity	1/115	37/20495	0.188101	0.3301	0.250414	BETA-TIP	1
MF	GO:0015250	water channel activity	1/115	37/20495	0.188101	0.3301	0.250414	BETA-TIP	1
MF	GO:0016759	cellulose synthase activity	1/115	37/20495	0.188101	0.3301	0.250414	ATCSLE1	1
MF	GO:0019887	protein kinase regulator activity	1/115	37/20495	0.188101	0.3301	0.250414	ATMKK9	1
MF	GO:0008236	serine-type peptidase activity	2/115	144/20495	0.193637	0.332529	0.252256	NA/AIR3	2
MF	GO:0017171	serine hydrolase activity	2/115	144/20495	0.193637	0.332529	0.252256	NA/AIR3	2
MF	GO:0016791	phosphatase activity	3/115	272/20495	0.196606	0.332529	0.252256	ATPAP3/AHK4/AtPFA-DSP3	3
MF	GO:0019900	kinase binding	1/115	39/20495	0.197204	0.332529	0.252256	AHK4	1
MF	GO:0004806	triglyceride lipase activity	1/115	40/20495	0.201717	0.332529	0.252256	NA	1
MF	GO:0019207	kinase regulator activity	1/115	40/20495	0.201717	0.332529	0.252256	ATMKK9	1
MF	GO:0004521	endoribonuclease activity	1/115	41/20495	0.206205	0.332529	0.252256	RNE	1
MF	GO:0017016	Ras GTPase binding	1/115	41/20495	0.206205	0.332529	0.252256	RUG3	1
MF	GO:0031267	small GTPase binding	1/115	41/20495	0.206205	0.332529	0.252256	RUG3	1
MF	GO:0016741	transferase activity, transferring one-carbon groups	2/115	152/20495	0.209972	0.333713	0.253155	JMT/NA	2
MF	GO:0003993	acid phosphatase activity	1/115	42/20495	0.210668	0.333713	0.253155	ATPAP3	1
MF	GO:0008017	microtubule binding	1/115	43/20495	0.215106	0.334817	0.253993	ATMAP65-6	1
MF	GO:0016620	oxidoreductase activity, acting on the aldehyde or oxo group of donors, NAD or NADP as acceptor	1/115	43/20495	0.215106	0.334817	0.253993	AtHEMA1	1
MF	GO:0005451	monovalent cation:proton antiporter activity	1/115	45/20495	0.223908	0.345514	0.262107	ATNHX7	1
MF	GO:0004620	phospholipase activity	1/115	46/20495	0.228273	0.346278	0.262687	NA	1
MF	GO:0016877	ligase activity, forming carbon-sulfur bonds	1/115	46/20495	0.228273	0.346278	0.262687	AAE11	1
MF	GO:0046906	tetrapyrrole binding	1/115	47/20495	0.232613	0.347625	0.263708	LHCA3	1
MF	GO:0005524	ATP binding	4/115	441/20495	0.235426	0.347625	0.263708	AtPEPR2/NA/CHA19/NA	4
MF	GO:0008483	transaminase activity	1/115	48/20495	0.236928	0.347625	0.263708	ASP1	1
MF	GO:0016769	transferase activity, transferring nitrogenous groups	1/115	48/20495	0.236928	0.347625	0.263708	ASP1	1
MF	GO:0008320	protein transmembrane transporter activity	1/115	50/20495	0.245488	0.352347	0.267291	NA	1
MF	GO:0022884	macromolecule transmembrane transporter activity	1/115	50/20495	0.245488	0.352347	0.267291	NA	1
MF	GO:0015299	solute:proton antiporter activity	1/115	51/20495	0.249732	0.352347	0.267291	ATNHX7	1
MF	GO:0030554	adenyl nucleotide binding	4/115	453/20495	0.249989	0.352347	0.267291	AtPEPR2/NA/CHA19/NA	4
MF	GO:0032559	adenyl ribonucleotide binding	4/115	453/20495	0.249989	0.352347	0.267291	AtPEPR2/NA/CHA19/NA	4
MF	GO:0015081	sodium ion transmembrane transporter activity	1/115	52/20495	0.253952	0.352384	0.267318	ATNHX7	1
MF	GO:0015631	tubulin binding	1/115	52/20495	0.253952	0.352384	0.267318	ATMAP65-6	1
MF	GO:0008237	metallopeptidase activity	1/115	54/20495	0.262323	0.361198	0.274005	NA	1
MF	GO:0035091	phosphatidylinositol binding	1/115	55/20495	0.266473	0.361353	0.274123	NA	1
MF	GO:1904680	peptide transmembrane transporter activity	1/115	55/20495	0.266473	0.361353	0.274123	NA	1
MF	GO:0070011	peptidase activity, acting on L-amino acid peptides	3/115	323/20495	0.272137	0.36626	0.277845	NA/NA/AIR3	3
MF	GO:0004519	endonuclease activity	1/115	57/20495	0.274704	0.366882	0.278317	RNE	1
MF	GO:0042578	phosphoric ester hydrolase activity	3/115	326/20495	0.276699	0.366882	0.278317	ATPAP3/AHK4/AtPFA-DSP3	3
MF	GO:0015491	cation:cation antiporter activity	1/115	60/20495	0.286879	0.377583	0.286435	ATNHX7	1
MF	GO:0015298	solute:cation antiporter activity	1/115	61/20495	0.290892	0.38007	0.288322	ATNHX7	1
MF	GO:0016903	oxidoreductase activity, acting on the aldehyde or oxo group of donors	1/115	63/20495	0.298851	0.384852	0.291949	AtHEMA1	1
MF	GO:0051020	GTPase binding	1/115	63/20495	0.298851	0.384852	0.291949	RUG3	1
MF	GO:0042887	amide transmembrane transporter activity	1/115	67/20495	0.314505	0.402117	0.305046	NA	1
MF	GO:0015078	proton transmembrane transporter activity	2/115	208/20495	0.325924	0.410966	0.311759	NA/ATNHX7	2
MF	GO:0016836	hydro-lyase activity	1/115	70/20495	0.326018	0.410966	0.311759	GAMMA	1
MF	GO:0004540	ribonuclease activity	1/115	73/20495	0.337338	0.422263	0.320329	RNE	1
MF	GO:0008233	peptidase activity	3/115	372/20495	0.347211	0.430181	0.326336	NA/NA/AIR3	3
MF	GO:0140101	catalytic activity, acting on a tRNA	1/115	76/20495	0.348471	0.430181	0.326336	AtHEMA1	1
MF	GO:0099516	ion antiporter activity	1/115	79/20495	0.359418	0.440656	0.334282	ATNHX7	1
MF	GO:0009055	electron transfer activity	1/115	84/20495	0.377259	0.459383	0.348488	NA	1
MF	GO:0140097	catalytic activity, acting on DNA	1/115	90/20495	0.398019	0.481388	0.365181	ATUNG	1
MF	GO:0016798	hydrolase activity, acting on glycosyl bonds	3/115	408/20495	0.402104	0.483064	0.366453	MANIB/ATUNG/ATXTH28	3
MF	GO:0016830	carbon-carbon lyase activity	1/115	94/20495	0.411476	0.491028	0.372494	ASB1	1
MF	GO:0016887	ATPase activity	3/115	423/20495	0.424636	0.503377	0.381862	ATRH53/AVA-P4/EIF4A-III	3
MF	GO:0004601	peroxidase activity	1/115	100/20495	0.431105	0.507683	0.385129	NA	1
MF	GO:0016684	oxidoreductase activity, acting on peroxide as acceptor	1/115	103/20495	0.440675	0.515561	0.391105	NA	1
MF	GO:0048037	cofactor binding	1/115	104/20495	0.443829	0.515879	0.391346	LHCA3	1
MF	GO:0008092	cytoskeletal protein binding	1/115	107/20495	0.453187	0.520003	0.394474	ATMAP65-6	1
MF	GO:0016835	carbon-oxygen lyase activity	1/115	107/20495	0.453187	0.520003	0.394474	GAMMA	1
MF	GO:0016829	lyase activity	2/115	276/20495	0.460053	0.523845	0.397389	GAMMA/ASB1	2
MF	GO:0043565	sequence-specific DNA binding	1/115	110/20495	0.462388	0.523845	0.397389	ATWRKY28	1
MF	GO:0008565	protein transporter activity	1/115	111/20495	0.465421	0.523965	0.39748	NA	1
MF	GO:0016616	oxidoreductase activity, acting on the CH-OH group of donors, NAD or NADP as acceptor	1/115	116/20495	0.480333	0.537372	0.407651	NA	1
MF	GO:0016209	antioxidant activity	1/115	125/20495	0.506142	0.562337	0.426589	NA	1
MF	GO:0015297	antiporter activity	1/115	126/20495	0.508931	0.562337	0.426589	ATNHX7	1
MF	GO:0042623	ATPase activity, coupled	2/115	312/20495	0.524711	0.576216	0.437118	ATRH53/EIF4A-III	2
MF	GO:0004518	nuclease activity	1/115	136/20495	0.535967	0.584989	0.443773	RNE	1
MF	GO:0052689	carboxylic ester hydrolase activity	1/115	139/20495	0.543787	0.589152	0.446931	NA	1
MF	GO:0016614	oxidoreductase activity, acting on CH-OH group of donors	1/115	140/20495	0.546364	0.589152	0.446931	NA	1
MF	GO:0005509	calcium ion binding	1/115	144/20495	0.55653	0.59652	0.452521	ANN5	1
MF	GO:0042802	identical protein binding	1/115	153/20495	0.578585	0.616469	0.467653	AKT2	1
MF	GO:0004722	protein serine/threonine phosphatase activity	1/115	157/20495	0.588035	0.62283	0.472479	ATPAP3	1
MF	GO:0016874	ligase activity	1/115	165/20495	0.606309	0.638407	0.484296	AAE11	1
MF	GO:0005516	calmodulin binding	1/115	184/20495	0.646552	0.6768	0.51342	ATCNGC2	1
MF	GO:0030234	enzyme regulator activity	1/115	188/20495	0.654489	0.681125	0.516702	ATMKK9	1
MF	GO:0005507	copper ion binding	1/115	201/20495	0.679086	0.702638	0.533022	ASP1	1
MF	GO:0098772	molecular function regulator	1/115	227/20495	0.723191	0.743222	0.563809	ATMKK9	1
MF	GO:0005198	structural molecule activity	2/115	454/20495	0.726614	0.743222	0.563809	LRX2/emb2184	2
MF	GO:0015291	secondary active transmembrane transporter activity	1/115	259/20495	0.769303	0.782416	0.593541	ATNHX7	1
MF	GO:0004553	hydrolase activity, hydrolyzing O-glycosyl compounds	1/115	352/20495	0.864378	0.874145	0.663127	MANIB	1
MF	GO:0003735	structural constituent of ribosome	1/115	359/20495	0.869707	0.874593	0.663467	emb2184	1
MF	GO:0022804	active transmembrane transporter activity	1/115	471/20495	0.931521	0.931521	0.706652	ATNHX7	1

## Sheet: ST5
Supplementary Table 5 Details of GO annotation of genes above the threshold line associated with oleanolic acid.
ONTOLOGY	ID	Description	GeneRatio	BgRatio	pvalue	p.adjust	qvalue	geneID	Count
BP	GO:0044550	secondary metabolite biosynthetic process	3/28	317/20876	0.0085787577306035	0.367926670012468	0.359428553060268	ATPAL2/SIR/CYP84A1	3
BP	GO:0009108	coenzyme biosynthetic process	3/28	343/20876	0.0106261854391649	0.367926670012468	0.359428553060268	ATNADK-1/SIR/VTC2	3
BP	GO:0009699	phenylpropanoid biosynthetic process	2/28	139/20876	0.0148565733646485	0.367926670012468	0.359428553060268	ATPAL2/CYP84A1	2
BP	GO:0019852	L-ascorbic acid metabolic process	1/28	15/20876	0.0199376229302664	0.367926670012468	0.359428553060268	VTC2	1
BP	GO:0019853	L-ascorbic acid biosynthetic process	1/28	15/20876	0.0199376229302664	0.367926670012468	0.359428553060268	VTC2	1
BP	GO:0052482	defense response by cell wall thickening	1/28	16/20876	0.0212530798382738	0.367926670012468	0.359428553060268	VTC2	1
BP	GO:0052544	defense response by callose deposition in cell wall	1/28	16/20876	0.0212530798382738	0.367926670012468	0.359428553060268	VTC2	1
BP	GO:0009165	nucleotide biosynthetic process	3/28	468/20876	0.0242087548836568	0.367926670012468	0.359428553060268	NA/ATNADK-1/SIR	3
BP	GO:1901293	nucleoside phosphate biosynthetic process	3/28	469/20876	0.0243429890482715	0.367926670012468	0.359428553060268	NA/ATNADK-1/SIR	3
BP	GO:0009698	phenylpropanoid metabolic process	2/28	183/20876	0.0248800088613788	0.367926670012468	0.359428553060268	ATPAL2/CYP84A1	2
BP	GO:0019359	nicotinamide nucleotide biosynthetic process	2/28	202/20876	0.0298616114742861	0.367926670012468	0.359428553060268	ATNADK-1/SIR	2
BP	GO:0019363	pyridine nucleotide biosynthetic process	2/28	206/20876	0.0309574014403435	0.367926670012468	0.359428553060268	ATNADK-1/SIR	2
BP	GO:0072525	pyridine-containing compound biosynthetic process	2/28	215/20876	0.0334808777148403	0.367926670012468	0.359428553060268	ATNADK-1/SIR	2
BP	GO:0006874	cellular calcium ion homeostasis	1/28	29/20876	0.0381998482167636	0.367926670012468	0.359428553060268	ATGLR3.6	1
BP	GO:0009152	purine ribonucleotide biosynthetic process	2/28	239/20876	0.0405882199405667	0.367926670012468	0.359428553060268	NA/SIR	2
BP	GO:0030029	actin filament-based process	2/28	244/20876	0.0421355177148409	0.367926670012468	0.359428553060268	SCAB1/ATFIM1	2
BP	GO:0055074	calcium ion homeostasis	1/28	33/20876	0.0433570654372266	0.367926670012468	0.359428553060268	ATGLR3.6	1
BP	GO:0006972	hyperosmotic response	2/28	250/20876	0.0440215163517094	0.367926670012468	0.359428553060268	LTP4/SIR	2
BP	GO:0002213	defense response to insect	1/28	35/20876	0.0459256642047747	0.367926670012468	0.359428553060268	AtCAF1a	1
BP	GO:0006598	polyamine catabolic process	1/28	38/20876	0.0497660968263511	0.367926670012468	0.359428553060268	ATPAL2	1
BP	GO:0006164	purine nucleotide biosynthetic process	2/28	270/20876	0.0505312673826009	0.367926670012468	0.359428553060268	NA/SIR	2
BP	GO:0072522	purine-containing compound biosynthetic process	2/28	279/20876	0.0535685729704392	0.367926670012468	0.359428553060268	NA/SIR	2
BP	GO:0042364	water-soluble vitamin biosynthetic process	1/28	43/20876	0.056133714457167	0.367926670012468	0.359428553060268	VTC2	1
BP	GO:0051645	Golgi localization	1/28	44/20876	0.0574022910421618	0.367926670012468	0.359428553060268	ATFIM1	1
BP	GO:0051646	mitochondrion localization	1/28	44/20876	0.0574022910421618	0.367926670012468	0.359428553060268	ATFIM1	1
BP	GO:0060151	peroxisome localization	1/28	44/20876	0.0574022910421618	0.367926670012468	0.359428553060268	ATFIM1	1
BP	GO:0006767	water-soluble vitamin metabolic process	1/28	45/20876	0.0586692234466747	0.367926670012468	0.359428553060268	VTC2	1
BP	GO:0009408	response to heat	2/28	298/20876	0.0601895887175138	0.367926670012468	0.359428553060268	NA/VTC2	2
BP	GO:0032880	regulation of protein localization	1/28	48/20876	0.0624601760866831	0.367926670012468	0.359428553060268	SCAB1	1
BP	GO:0052543	callose deposition in cell wall	1/28	48/20876	0.0624601760866831	0.367926670012468	0.359428553060268	VTC2	1
BP	GO:0072503	cellular divalent inorganic cation homeostasis	1/28	48/20876	0.0624601760866831	0.367926670012468	0.359428553060268	ATGLR3.6	1
BP	GO:0052386	cell wall thickening	1/28	49/20876	0.0637205522663246	0.367926670012468	0.359428553060268	VTC2	1
BP	GO:0009809	lignin biosynthetic process	1/28	52/20876	0.0674918852968348	0.367926670012468	0.359428553060268	CYP84A1	1
BP	GO:0010119	regulation of stomatal movement	1/28	53/20876	0.068745737928975	0.367926670012468	0.359428553060268	SCAB1	1
BP	GO:0006595	polyamine metabolic process	1/28	54/20876	0.0699979647617074	0.367926670012468	0.359428553060268	ATPAL2	1
BP	GO:0009805	coumarin biosynthetic process	1/28	54/20876	0.0699979647617074	0.367926670012468	0.359428553060268	ATPAL2	1
BP	GO:0016579	protein deubiquitination	1/28	54/20876	0.0699979647617074	0.367926670012468	0.359428553060268	ATCSN7	1
BP	GO:0009804	coumarin metabolic process	1/28	55/20876	0.071248567825134	0.367926670012468	0.359428553060268	ATPAL2	1
BP	GO:0042398	cellular modified amino acid biosynthetic process	1/28	56/20876	0.0724975491469199	0.367926670012468	0.359428553060268	ATPAL2	1
BP	GO:0072507	divalent inorganic cation homeostasis	1/28	56/20876	0.0724975491469199	0.367926670012468	0.359428553060268	ATGLR3.6	1
BP	GO:0009611	response to wounding	2/28	335/20876	0.0738409811176516	0.367926670012468	0.359428553060268	ATPAL2/AtCAF1a	2
BP	GO:0009150	purine ribonucleotide metabolic process	2/28	337/20876	0.0746056068267607	0.367926670012468	0.359428553060268	NA/SIR	2
BP	GO:0034655	nucleobase-containing compound catabolic process	2/28	341/20876	0.076142675845403	0.367926670012468	0.359428553060268	AtCAF1a/SIR	2
BP	GO:0009110	vitamin biosynthetic process	1/28	59/20876	0.0762347829025691	0.367926670012468	0.359428553060268	VTC2	1
BP	GO:0006406	mRNA export from nucleus	1/28	61/20876	0.0787182004292093	0.367926670012468	0.359428553060268	NA	1
BP	GO:0051028	mRNA transport	1/28	61/20876	0.0787182004292093	0.367926670012468	0.359428553060268	NA	1
BP	GO:0071427	mRNA-containing ribonucleoprotein complex export from nucleus	1/28	61/20876	0.0787182004292093	0.367926670012468	0.359428553060268	NA	1
BP	GO:0009612	response to mechanical stimulus	1/28	63/20876	0.081195179446687	0.367926670012468	0.359428553060268	AtCAF1a	1
BP	GO:0009808	lignin metabolic process	1/28	63/20876	0.081195179446687	0.367926670012468	0.359428553060268	CYP84A1	1
BP	GO:0052542	defense response by callose deposition	1/28	63/20876	0.081195179446687	0.367926670012468	0.359428553060268	VTC2	1
BP	GO:0006163	purine nucleotide metabolic process	2/28	366/20876	0.0859770586547516	0.367926670012468	0.359428553060268	NA/SIR	2
BP	GO:0031503	protein-containing complex localization	1/28	67/20876	0.0861298862186964	0.367926670012468	0.359428553060268	NA	1
BP	GO:0071166	ribonucleoprotein complex localization	1/28	67/20876	0.0861298862186964	0.367926670012468	0.359428553060268	NA	1
BP	GO:0071426	ribonucleoprotein complex export from nucleus	1/28	67/20876	0.0861298862186964	0.367926670012468	0.359428553060268	NA	1
BP	GO:0009260	ribonucleotide biosynthetic process	2/28	369/20876	0.0871825723845219	0.367926670012468	0.359428553060268	NA/SIR	2
BP	GO:0046390	ribose phosphate biosynthetic process	2/28	369/20876	0.0871825723845219	0.367926670012468	0.359428553060268	NA/SIR	2
BP	GO:0006403	RNA localization	1/28	68/20876	0.0873595639151675	0.367926670012468	0.359428553060268	NA	1
BP	GO:0006405	RNA export from nucleus	1/28	68/20876	0.0873595639151675	0.367926670012468	0.359428553060268	NA	1
BP	GO:0050657	nucleic acid transport	1/28	68/20876	0.0873595639151675	0.367926670012468	0.359428553060268	NA	1
BP	GO:0050658	RNA transport	1/28	68/20876	0.0873595639151675	0.367926670012468	0.359428553060268	NA	1
BP	GO:0051236	establishment of RNA localization	1/28	68/20876	0.0873595639151675	0.367926670012468	0.359428553060268	NA	1
BP	GO:0046496	nicotinamide nucleotide metabolic process	2/28	372/20876	0.0883933235820969	0.367926670012468	0.359428553060268	ATNADK-1/SIR	2
BP	GO:0019362	pyridine nucleotide metabolic process	2/28	376/20876	0.0900157057202861	0.367926670012468	0.359428553060268	ATNADK-1/SIR	2
BP	GO:0006611	protein export from nucleus	1/28	71/20876	0.0910390313622315	0.367926670012468	0.359428553060268	NA	1
BP	GO:0051168	nuclear export	1/28	72/20876	0.0922623386019266	0.367926670012468	0.359428553060268	NA	1
BP	GO:0072524	pyridine-containing compound metabolic process	2/28	383/20876	0.092876622717098	0.367926670012468	0.359428553060268	ATNADK-1/SIR	2
BP	GO:0072521	purine-containing compound metabolic process	2/28	390/20876	0.0957646015353905	0.367926670012468	0.359428553060268	NA/SIR	2
BP	GO:0042742	defense response to bacterium	2/28	402/20876	0.100776337837992	0.367926670012468	0.359428553060268	AtCAF1a/VTC2	2
BP	GO:0009944	polarity specification of adaxial/abaxial axis	1/28	79/20876	0.100781146267605	0.367926670012468	0.359428553060268	AtIAMT1	1
BP	GO:0009943	adaxial/abaxial axis specification	1/28	81/20876	0.103200897499792	0.367926670012468	0.359428553060268	AtIAMT1	1
BP	GO:0065001	specification of axis polarity	1/28	81/20876	0.103200897499792	0.367926670012468	0.359428553060268	AtIAMT1	1
BP	GO:0006928	movement of cell or subcellular component	1/28	82/20876	0.10440841733004	0.367926670012468	0.359428553060268	ATFIM1	1
BP	GO:0030048	actin filament-based movement	1/28	82/20876	0.10440841733004	0.367926670012468	0.359428553060268	ATFIM1	1
BP	GO:0006733	oxidoreduction coenzyme metabolic process	2/28	426/20876	0.111018155561046	0.367926670012468	0.359428553060268	ATNADK-1/SIR	2
BP	GO:0009955	adaxial/abaxial pattern specification	1/28	88/20876	0.111620678824021	0.367926670012468	0.359428553060268	AtIAMT1	1
BP	GO:0009798	axis specification	1/28	92/20876	0.116397703520467	0.367926670012468	0.359428553060268	AtIAMT1	1
BP	GO:0010118	stomatal movement	1/28	97/20876	0.122334159700144	0.367926670012468	0.359428553060268	SCAB1	1
BP	GO:0052545	callose localization	1/28	97/20876	0.122334159700144	0.367926670012468	0.359428553060268	VTC2	1
BP	GO:0016226	iron-sulfur cluster assembly	1/28	99/20876	0.124697957452839	0.367926670012468	0.359428553060268	ATISU1	1
BP	GO:0031163	metallo-sulfur cluster assembly	1/28	99/20876	0.124697957452839	0.367926670012468	0.359428553060268	ATISU1	1
BP	GO:0006766	vitamin metabolic process	1/28	100/20876	0.125877553024448	0.367926670012468	0.359428553060268	VTC2	1
BP	GO:0033037	polysaccharide localization	1/28	100/20876	0.125877553024448	0.367926670012468	0.359428553060268	VTC2	1
BP	GO:0006606	protein import into nucleus	1/28	101/20876	0.12705561562145	0.367926670012468	0.359428553060268	NA	1
BP	GO:0009259	ribonucleotide metabolic process	2/28	467/20876	0.129121977061408	0.367926670012468	0.359428553060268	NA/SIR	2
BP	GO:0009963	positive regulation of flavonoid biosynthetic process	1/28	103/20876	0.129407149563421	0.367926670012468	0.359428553060268	ATPAL2	1
BP	GO:0010224	response to UV-B	1/28	104/20876	0.130580624738515	0.367926670012468	0.359428553060268	CYP84A1	1
BP	GO:0051170	import into nucleus	1/28	104/20876	0.130580624738515	0.367926670012468	0.359428553060268	NA	1
BP	GO:0034504	protein localization to nucleus	1/28	106/20876	0.132923001054951	0.367926670012468	0.359428553060268	NA	1
BP	GO:0000956	nuclear-transcribed mRNA catabolic process	1/28	109/20876	0.136425159050342	0.367926670012468	0.359428553060268	AtCAF1a	1
BP	GO:0009684	indoleacetic acid biosynthetic process	1/28	109/20876	0.136425159050342	0.367926670012468	0.359428553060268	SIR	1
BP	GO:0009683	indoleacetic acid metabolic process	1/28	110/20876	0.137589510932972	0.367926670012468	0.359428553060268	SIR	1
BP	GO:0006979	response to oxidative stress	2/28	486/20876	0.137742020293347	0.367926670012468	0.359428553060268	ATPAL2/NA	2
BP	GO:0019439	aromatic compound catabolic process	2/28	488/20876	0.138657121277007	0.367926670012468	0.359428553060268	AtCAF1a/SIR	2
BP	GO:0044270	cellular nitrogen compound catabolic process	2/28	488/20876	0.138657121277007	0.367926670012468	0.359428553060268	AtCAF1a/SIR	2
BP	GO:0046700	heterocycle catabolic process	2/28	490/20876	0.139573642156481	0.367926670012468	0.359428553060268	AtCAF1a/SIR	2
BP	GO:0006402	mRNA catabolic process	1/28	113/20876	0.141073490803154	0.367926670012468	0.359428553060268	AtCAF1a	1
BP	GO:1901361	organic cyclic compound catabolic process	2/28	496/20876	0.142331590318164	0.367926670012468	0.359428553060268	AtCAF1a/SIR	2
BP	GO:0009310	amine catabolic process	1/28	117/20876	0.145697691100529	0.367926670012468	0.359428553060268	ATPAL2	1
BP	GO:0042402	cellular biogenic amine catabolic process	1/28	117/20876	0.145697691100529	0.367926670012468	0.359428553060268	ATPAL2	1
BP	GO:0009692	ethylene metabolic process	1/28	119/20876	0.14800077968235	0.367926670012468	0.359428553060268	AtCAF1a	1
BP	GO:0009693	ethylene biosynthetic process	1/28	119/20876	0.14800077968235	0.367926670012468	0.359428553060268	AtCAF1a	1
BP	GO:0043449	cellular alkene metabolic process	1/28	119/20876	0.14800077968235	0.367926670012468	0.359428553060268	AtCAF1a	1
BP	GO:0043450	alkene biosynthetic process	1/28	119/20876	0.14800077968235	0.367926670012468	0.359428553060268	AtCAF1a	1
BP	GO:1900673	olefin metabolic process	1/28	119/20876	0.14800077968235	0.367926670012468	0.359428553060268	AtCAF1a	1
BP	GO:1900674	olefin biosynthetic process	1/28	119/20876	0.14800077968235	0.367926670012468	0.359428553060268	AtCAF1a	1
BP	GO:0009962	regulation of flavonoid biosynthetic process	1/28	122/20876	0.151444190375609	0.367926670012468	0.359428553060268	ATPAL2	1
BP	GO:0006401	RNA catabolic process	1/28	124/20876	0.153732337901419	0.367926670012468	0.359428553060268	AtCAF1a	1
BP	GO:0009851	auxin biosynthetic process	1/28	124/20876	0.153732337901419	0.367926670012468	0.359428553060268	SIR	1
BP	GO:0009873	ethylene-activated signaling pathway	1/28	125/20876	0.154874179388445	0.367926670012468	0.359428553060268	AtCAF1a	1
BP	GO:0015931	nucleobase-containing compound transport	1/28	125/20876	0.154874179388445	0.367926670012468	0.359428553060268	NA	1
BP	GO:0080167	response to karrikin	1/28	128/20876	0.158290797105395	0.367926670012468	0.359428553060268	ATPAL2	1
BP	GO:0042435	indole-containing compound biosynthetic process	1/28	133/20876	0.163955582246904	0.367926670012468	0.359428553060268	SIR	1
BP	GO:0070646	protein modification by small protein removal	1/28	134/20876	0.165084119280944	0.367926670012468	0.359428553060268	ATCSN7	1
BP	GO:0000160	phosphorelay signal transduction system	1/28	138/20876	0.169583595579062	0.367926670012468	0.359428553060268	AtCAF1a	1
BP	GO:0009560	embryo sac egg cell differentiation	1/28	139/20876	0.170704805884964	0.367926670012468	0.359428553060268	NA	1
BP	GO:0006833	water transport	1/28	141/20876	0.172942848810643	0.367926670012468	0.359428553060268	SIR	1
BP	GO:0042044	fluid transport	1/28	141/20876	0.172942848810643	0.367926670012468	0.359428553060268	SIR	1
BP	GO:0009850	auxin metabolic process	1/28	143/20876	0.175175067013331	0.367926670012468	0.359428553060268	SIR	1
BP	GO:0071369	cellular response to ethylene stimulus	1/28	144/20876	0.176288996407227	0.367926670012468	0.359428553060268	AtCAF1a	1
BP	GO:0007292	female gamete generation	1/28	146/20876	0.178512504888213	0.367926670012468	0.359428553060268	NA	1
BP	GO:0042430	indole-containing compound metabolic process	1/28	147/20876	0.179622087611953	0.367926670012468	0.359428553060268	SIR	1
BP	GO:0006869	lipid transport	1/28	153/20876	0.186249296929342	0.367926670012468	0.359428553060268	LTP4	1
BP	GO:0006913	nucleocytoplasmic transport	1/28	154/20876	0.187348800847017	0.367926670012468	0.359428553060268	NA	1
BP	GO:0009630	gravitropism	1/28	154/20876	0.187348800847017	0.367926670012468	0.359428553060268	AtUBP13	1
BP	GO:0051169	nuclear transport	1/28	154/20876	0.187348800847017	0.367926670012468	0.359428553060268	NA	1
BP	GO:0006576	cellular biogenic amine metabolic process	1/28	157/20876	0.190638724110481	0.367926670012468	0.359428553060268	ATPAL2	1
BP	GO:0007015	actin filament organization	1/28	157/20876	0.190638724110481	0.367926670012468	0.359428553060268	SCAB1	1
BP	GO:0042538	hyperosmotic salinity response	1/28	161/20876	0.195005315621393	0.367926670012468	0.359428553060268	LTP4	1
BP	GO:0009629	response to gravity	1/28	162/20876	0.196093408846717	0.367926670012468	0.359428553060268	AtUBP13	1
BP	GO:0016126	sterol biosynthetic process	1/28	164/20876	0.198265342199276	0.367926670012468	0.359428553060268	SIR	1
BP	GO:0009606	tropism	1/28	166/20876	0.200431616612388	0.367926670012468	0.359428553060268	AtUBP13	1
BP	GO:0044106	cellular amine metabolic process	1/28	167/20876	0.201512636155355	0.367926670012468	0.359428553060268	ATPAL2	1
BP	GO:0030036	actin cytoskeleton organization	1/28	169/20876	0.203670448772774	0.367926670012468	0.359428553060268	SCAB1	1
BP	GO:0007623	circadian rhythm	1/28	171/20876	0.205822637885446	0.367926670012468	0.359428553060268	ATFIM1	1
BP	GO:0016125	sterol metabolic process	1/28	171/20876	0.205822637885446	0.367926670012468	0.359428553060268	SIR	1
BP	GO:0048511	rhythmic process	1/28	171/20876	0.205822637885446	0.367926670012468	0.359428553060268	ATFIM1	1
BP	GO:0016144	S-glycoside biosynthetic process	1/28	172/20876	0.206896628039477	0.367926670012468	0.359428553060268	SIR	1
BP	GO:0019758	glycosinolate biosynthetic process	1/28	172/20876	0.206896628039477	0.367926670012468	0.359428553060268	SIR	1
BP	GO:0019761	glucosinolate biosynthetic process	1/28	172/20876	0.206896628039477	0.367926670012468	0.359428553060268	SIR	1
BP	GO:0034754	cellular hormone metabolic process	1/28	172/20876	0.206896628039477	0.367926670012468	0.359428553060268	SIR	1
BP	GO:0007030	Golgi organization	1/28	177/20876	0.212245605165321	0.367926670012468	0.359428553060268	SIR	1
BP	GO:0051640	organelle localization	1/28	178/20876	0.213311218144468	0.367926670012468	0.359428553060268	ATFIM1	1
BP	GO:1901659	glycosyl compound biosynthetic process	1/28	181/20876	0.216499723679039	0.367926670012468	0.359428553060268	SIR	1
BP	GO:0010413	glucuronoxylan metabolic process	1/28	182/20876	0.217559786870003	0.367926670012468	0.359428553060268	AtIAMT1	1
BP	GO:0045492	xylan biosynthetic process	1/28	183/20876	0.218618466968951	0.367926670012468	0.359428553060268	AtIAMT1	1
BP	GO:0046364	monosaccharide biosynthetic process	1/28	183/20876	0.218618466968951	0.367926670012468	0.359428553060268	VTC2	1
BP	GO:0006739	NADP metabolic process	1/28	186/20876	0.221786226081259	0.367926670012468	0.359428553060268	ATNADK-1	1
BP	GO:0045491	xylan metabolic process	1/28	186/20876	0.221786226081259	0.367926670012468	0.359428553060268	AtIAMT1	1
BP	GO:0009561	megagametogenesis	1/28	187/20876	0.222839391169211	0.367926670012468	0.359428553060268	NA	1
BP	GO:0022412	cellular process involved in reproduction in multicellular organism	1/28	188/20876	0.2238911818332	0.367926670012468	0.359428553060268	NA	1
BP	GO:0016567	protein ubiquitination	1/28	193/20876	0.229129579177269	0.367926670012468	0.359428553060268	ATCSN7	1
BP	GO:0042542	response to hydrogen peroxide	1/28	194/20876	0.230173159498452	0.367926670012468	0.359428553060268	NA	1
BP	GO:0006875	cellular metal ion homeostasis	1/28	195/20876	0.231215377443237	0.367926670012468	0.359428553060268	ATGLR3.6	1
BP	GO:0010256	endomembrane system organization	1/28	195/20876	0.231215377443237	0.367926670012468	0.359428553060268	SIR	1
BP	GO:0044038	cell wall macromolecule biosynthetic process	1/28	195/20876	0.231215377443237	0.367926670012468	0.359428553060268	AtIAMT1	1
BP	GO:0070589	cellular component macromolecule biosynthetic process	1/28	195/20876	0.231215377443237	0.367926670012468	0.359428553060268	AtIAMT1	1
BP	GO:0070592	cell wall polysaccharide biosynthetic process	1/28	195/20876	0.231215377443237	0.367926670012468	0.359428553060268	AtIAMT1	1
BP	GO:0006096	glycolytic process	1/28	196/20876	0.232256234724393	0.367926670012468	0.359428553060268	SIR	1
BP	GO:0006165	nucleoside diphosphate phosphorylation	1/28	196/20876	0.232256234724393	0.367926670012468	0.359428553060268	SIR	1
BP	GO:0006757	ATP generation from ADP	1/28	196/20876	0.232256234724393	0.367926670012468	0.359428553060268	SIR	1
BP	GO:0042866	pyruvate biosynthetic process	1/28	196/20876	0.232256234724393	0.367926670012468	0.359428553060268	SIR	1
BP	GO:0046939	nucleotide phosphorylation	1/28	197/20876	0.233295733052619	0.367926670012468	0.359428553060268	SIR	1
BP	GO:0009135	purine nucleoside diphosphate metabolic process	1/28	198/20876	0.234333874136546	0.367926670012468	0.359428553060268	SIR	1
BP	GO:0009166	nucleotide catabolic process	1/28	198/20876	0.234333874136546	0.367926670012468	0.359428553060268	SIR	1
BP	GO:0009179	purine ribonucleoside diphosphate metabolic process	1/28	198/20876	0.234333874136546	0.367926670012468	0.359428553060268	SIR	1
BP	GO:0009185	ribonucleoside diphosphate metabolic process	1/28	198/20876	0.234333874136546	0.367926670012468	0.359428553060268	SIR	1
BP	GO:0046031	ADP metabolic process	1/28	198/20876	0.234333874136546	0.367926670012468	0.359428553060268	SIR	1
BP	GO:1901292	nucleoside phosphate catabolic process	1/28	198/20876	0.234333874136546	0.367926670012468	0.359428553060268	SIR	1
BP	GO:0009132	nucleoside diphosphate metabolic process	1/28	200/20876	0.2364060913957	0.367926670012468	0.359428553060268	SIR	1
BP	GO:0010410	hemicellulose metabolic process	1/28	201/20876	0.237440170977868	0.367926670012468	0.359428553060268	AtIAMT1	1
BP	GO:0016143	S-glycoside metabolic process	1/28	205/20876	0.24156300197544	0.367926670012468	0.359428553060268	SIR	1
BP	GO:0019344	cysteine biosynthetic process	1/28	205/20876	0.24156300197544	0.367926670012468	0.359428553060268	SIR	1
BP	GO:0019757	glycosinolate metabolic process	1/28	205/20876	0.24156300197544	0.367926670012468	0.359428553060268	SIR	1
BP	GO:0019760	glucosinolate metabolic process	1/28	205/20876	0.24156300197544	0.367926670012468	0.359428553060268	SIR	1
BP	GO:0007276	gamete generation	1/28	206/20876	0.242590346368294	0.367926670012468	0.359428553060268	NA	1
BP	GO:0034404	nucleobase-containing small molecule biosynthetic process	1/28	206/20876	0.242590346368294	0.367926670012468	0.359428553060268	SIR	1
BP	GO:0006534	cysteine metabolic process	1/28	207/20876	0.243616348801855	0.367926670012468	0.359428553060268	SIR	1
BP	GO:0009070	serine family amino acid biosynthetic process	1/28	209/20876	0.245664334541374	0.367926670012468	0.359428553060268	SIR	1
BP	GO:0006754	ATP biosynthetic process	1/28	210/20876	0.246686321217371	0.367926670012468	0.359428553060268	SIR	1
BP	GO:0009201	ribonucleoside triphosphate biosynthetic process	1/28	210/20876	0.246686321217371	0.367926670012468	0.359428553060268	SIR	1
BP	GO:0009206	purine ribonucleoside triphosphate biosynthetic process	1/28	210/20876	0.246686321217371	0.367926670012468	0.359428553060268	SIR	1
BP	GO:0009145	purine nucleoside triphosphate biosynthetic process	1/28	212/20876	0.248726290591655	0.367926670012468	0.359428553060268	SIR	1
BP	GO:0009142	nucleoside triphosphate biosynthetic process	1/28	213/20876	0.249744276647764	0.367926670012468	0.359428553060268	SIR	1
BP	GO:0032446	protein modification by small protein conjugation	1/28	213/20876	0.249744276647764	0.367926670012468	0.359428553060268	ATCSN7	1
BP	GO:0032879	regulation of localization	1/28	213/20876	0.249744276647764	0.367926670012468	0.359428553060268	SCAB1	1
BP	GO:0009813	flavonoid biosynthetic process	1/28	217/20876	0.253802935745191	0.367926670012468	0.359428553060268	ATPAL2	1
BP	GO:0006694	steroid biosynthetic process	1/28	218/20876	0.254814287591802	0.367926670012468	0.359428553060268	SIR	1
BP	GO:0009127	purine nucleoside monophosphate biosynthetic process	1/28	218/20876	0.254814287591802	0.367926670012468	0.359428553060268	SIR	1
BP	GO:0009168	purine ribonucleoside monophosphate biosynthetic process	1/28	218/20876	0.254814287591802	0.367926670012468	0.359428553060268	SIR	1
BP	GO:0017038	protein import	1/28	218/20876	0.254814287591802	0.367926670012468	0.359428553060268	NA	1
BP	GO:0009124	nucleoside monophosphate biosynthetic process	1/28	220/20876	0.256833027439049	0.367926670012468	0.359428553060268	SIR	1
BP	GO:0009156	ribonucleoside monophosphate biosynthetic process	1/28	220/20876	0.256833027439049	0.367926670012468	0.359428553060268	SIR	1
BP	GO:0009644	response to high light intensity	1/28	224/20876	0.260854698263761	0.367926670012468	0.359428553060268	NA	1
BP	GO:0046434	organophosphate catabolic process	1/28	227/20876	0.263857170791455	0.367926670012468	0.359428553060268	SIR	1
BP	GO:0055065	metal ion homeostasis	1/28	227/20876	0.263857170791455	0.367926670012468	0.359428553060268	ATGLR3.6	1
BP	GO:0009199	ribonucleoside triphosphate metabolic process	1/28	229/20876	0.26585228171748	0.367926670012468	0.359428553060268	SIR	1
BP	GO:0009205	purine ribonucleoside triphosphate metabolic process	1/28	229/20876	0.26585228171748	0.367926670012468	0.359428553060268	SIR	1
BP	GO:0009308	amine metabolic process	1/28	229/20876	0.26585228171748	0.367926670012468	0.359428553060268	ATPAL2	1
BP	GO:0046034	ATP metabolic process	1/28	229/20876	0.26585228171748	0.367926670012468	0.359428553060268	SIR	1
BP	GO:0009144	purine nucleoside triphosphate metabolic process	1/28	231/20876	0.267842178058069	0.367926670012468	0.359428553060268	SIR	1
BP	GO:0009141	nucleoside triphosphate metabolic process	1/28	232/20876	0.268835174861866	0.367926670012468	0.359428553060268	SIR	1
BP	GO:0009640	photomorphogenesis	1/28	235/20876	0.271806379454179	0.367926670012468	0.359428553060268	ATCSN7	1
BP	GO:0010383	cell wall polysaccharide metabolic process	1/28	238/20876	0.274765939606381	0.367926670012468	0.359428553060268	AtIAMT1	1
BP	GO:0009126	purine nucleoside monophosphate metabolic process	1/28	239/20876	0.275749879604977	0.367926670012468	0.359428553060268	SIR	1
BP	GO:0009167	purine ribonucleoside monophosphate metabolic process	1/28	239/20876	0.275749879604977	0.367926670012468	0.359428553060268	SIR	1
BP	GO:0097435	supramolecular fiber organization	1/28	241/20876	0.277713899270338	0.367926670012468	0.359428553060268	SCAB1	1
BP	GO:0003002	regionalization	1/28	242/20876	0.278693982179009	0.367926670012468	0.359428553060268	AtIAMT1	1
BP	GO:0009123	nucleoside monophosphate metabolic process	1/28	242/20876	0.278693982179009	0.367926670012468	0.359428553060268	SIR	1
BP	GO:0009161	ribonucleoside monophosphate metabolic process	1/28	242/20876	0.278693982179009	0.367926670012468	0.359428553060268	SIR	1
BP	GO:1901657	glycosyl compound metabolic process	1/28	242/20876	0.278693982179009	0.367926670012468	0.359428553060268	SIR	1
BP	GO:0008202	steroid metabolic process	1/28	244/20876	0.280650302238375	0.367926670012468	0.359428553060268	SIR	1
BP	GO:0009812	flavonoid metabolic process	1/28	244/20876	0.280650302238375	0.367926670012468	0.359428553060268	ATPAL2	1
BP	GO:0009553	embryo sac development	1/28	246/20876	0.282601505384302	0.367926670012468	0.359428553060268	NA	1
BP	GO:0009411	response to UV	1/28	247/20876	0.283575192143838	0.367926670012468	0.359428553060268	CYP84A1	1
BP	GO:0098771	inorganic ion homeostasis	1/28	248/20876	0.284547604506045	0.367926670012468	0.359428553060268	ATGLR3.6	1
BP	GO:0010876	lipid localization	1/28	254/20876	0.290355406150866	0.373210442591916	0.364590284697896	LTP4	1
BP	GO:0009069	serine family amino acid metabolic process	1/28	255/20876	0.291318942598726	0.373210442591916	0.364590284697896	SIR	1
BP	GO:0030003	cellular cation homeostasis	1/28	282/20876	0.31686271341659	0.403406587108741	0.394088979454961	ATGLR3.6	1
BP	GO:0009642	response to light intensity	1/28	283/20876	0.317791520060483	0.403406587108741	0.394088979454961	NA	1
BP	GO:0006457	protein folding	1/28	290/20876	0.32425915465422	0.405846319298649	0.396472360390198	NA	1
BP	GO:0016571	histone methylation	1/28	290/20876	0.32425915465422	0.405846319298649	0.396472360390198	ATCSN7	1
BP	GO:0006873	cellular ion homeostasis	1/28	291/20876	0.325178261992687	0.405846319298649	0.396472360390198	ATGLR3.6	1
BP	GO:0006479	protein methylation	1/28	293/20876	0.327012861593156	0.405846319298649	0.396472360390198	ATCSN7	1
BP	GO:0008213	protein alkylation	1/28	293/20876	0.327012861593156	0.405846319298649	0.396472360390198	ATCSN7	1
BP	GO:0000097	sulfur amino acid biosynthetic process	1/28	298/20876	0.331578343579638	0.4078707058192	0.398449989024436	SIR	1
BP	GO:0070647	protein modification by small protein conjugation or removal	1/28	298/20876	0.331578343579638	0.4078707058192	0.398449989024436	ATCSN7	1
BP	GO:0055082	cellular chemical homeostasis	1/28	300/20876	0.333396161390638	0.408300144786772	0.39886950910635	ATGLR3.6	1
BP	GO:0044036	cell wall macromolecule metabolic process	1/28	309/20876	0.341517516312051	0.416411708485746	0.406793717490808	AtIAMT1	1
BP	GO:0019953	sexual reproduction	1/28	313/20876	0.345096304022156	0.418108827967274	0.408451638074808	NA	1
BP	GO:0019725	cellular homeostasis	1/28	317/20876	0.348656332384951	0.418108827967274	0.408451638074808	ATGLR3.6	1
BP	GO:0044703	multi-organism reproductive process	1/28	317/20876	0.348656332384951	0.418108827967274	0.408451638074808	NA	1
BP	GO:0000302	response to reactive oxygen species	1/28	318/20876	0.349543419436521	0.418108827967274	0.408451638074808	NA	1
BP	GO:0055080	cation homeostasis	1/28	319/20876	0.350429341425809	0.418108827967274	0.408451638074808	ATGLR3.6	1
BP	GO:0009451	RNA modification	1/28	325/20876	0.35572048944668	0.420809770494371	0.411090196090677	AtCAF1a	1
BP	GO:0042545	cell wall modification	1/28	325/20876	0.35572048944668	0.420809770494371	0.411090196090677	VTC2	1
BP	GO:0005996	monosaccharide metabolic process	1/28	330/20876	0.360098009351938	0.424183248304401	0.414385755632471	VTC2	1
BP	GO:0016052	carbohydrate catabolic process	1/28	336/20876	0.365313181655592	0.427720968110844	0.417841763622104	SIR	1
BP	GO:0000096	sulfur amino acid metabolic process	1/28	337/20876	0.366178382771154	0.427720968110844	0.417841763622104	SIR	1
BP	GO:0050801	ion homeostasis	1/28	343/20876	0.371345755040499	0.431941924273049	0.421965227044478	ATGLR3.6	1
BP	GO:0007389	pattern specification process	1/28	347/20876	0.374768075607245	0.432305083065619	0.422319997845247	AtIAMT1	1
BP	GO:0042546	cell wall biogenesis	1/28	347/20876	0.374768075607245	0.432305083065619	0.422319997845247	AtIAMT1	1
BP	GO:0009723	response to ethylene	1/28	353/20876	0.379867893319605	0.435821256380921	0.42575495700976	AtCAF1a	1
BP	GO:0016071	mRNA metabolic process	1/28	356/20876	0.382402736747371	0.435821256380921	0.42575495700976	AtCAF1a	1
BP	GO:0034976	response to endoplasmic reticulum stress	1/28	357/20876	0.383245462057852	0.435821256380921	0.42575495700976	NA	1
BP	GO:0016570	histone modification	1/28	358/20876	0.3840870784652	0.435821256380921	0.42575495700976	ATCSN7	1
BP	GO:1901607	alpha-amino acid biosynthetic process	1/28	382/20876	0.403956829303117	0.456504059131165	0.445960042619616	SIR	1
BP	GO:0048878	chemical homeostasis	1/28	387/20876	0.408017844163082	0.459226561446708	0.448619662450779	ATGLR3.6	1
BP	GO:0048609	multicellular organismal reproductive process	1/28	401/20876	0.419247248438094	0.469962641394315	0.459107767814211	NA	1
BP	GO:0016569	covalent chromatin modification	1/28	408/20876	0.424784643435398	0.472360523500162	0.461450265289821	ATCSN7	1
BP	GO:0055114	oxidation-reduction process	1/28	408/20876	0.424784643435398	0.472360523500162	0.461450265289821	SIR	1
BP	GO:0009639	response to red or far red light	1/28	411/20876	0.427142195510643	0.473089762358401	0.462162660690903	ATCSN7	1
BP	GO:0006090	pyruvate metabolic process	1/28	418/20876	0.4326069717516	0.475354696232983	0.464375280681975	SIR	1
BP	GO:0009414	response to water deprivation	1/28	418/20876	0.4326069717516	0.475354696232983	0.464375280681975	LTP4	1
BP	GO:0010200	response to chitin	1/28	421/20876	0.434933598794012	0.476029686869037	0.465034680848964	AtCAF1a	1
BP	GO:0009415	response to water	1/28	426/20876	0.438790880993578	0.477333910704259	0.466308780619836	LTP4	1
BP	GO:0032504	multicellular organism reproduction	1/28	427/20876	0.439559284677303	0.477333910704259	0.466308780619836	NA	1
BP	GO:0009636	response to toxic substance	1/28	430/20876	0.441858413479528	0.477963575670462	0.466923902018096	NA	1
BP	GO:0010243	response to organonitrogen compound	1/28	443/20876	0.45171663586495	0.484316932893172	0.473130513769173	AtCAF1a	1
BP	GO:0010228	vegetative to reproductive phase transition of meristem	1/28	449/20876	0.456209750793078	0.484316932893172	0.473130513769173	AtCAF1a	1
BP	GO:0045893	positive regulation of transcription, DNA-templated	1/28	453/20876	0.459185412951404	0.484316932893172	0.473130513769173	ATCSN7	1
BP	GO:0051254	positive regulation of RNA metabolic process	1/28	453/20876	0.459185412951404	0.484316932893172	0.473130513769173	ATCSN7	1
BP	GO:1902680	positive regulation of RNA biosynthetic process	1/28	453/20876	0.459185412951404	0.484316932893172	0.473130513769173	ATCSN7	1
BP	GO:1903508	positive regulation of nucleic acid-templated transcription	1/28	453/20876	0.459185412951404	0.484316932893172	0.473130513769173	ATCSN7	1
BP	GO:0008652	cellular amino acid biosynthetic process	1/28	454/20876	0.459926871524452	0.484316932893172	0.473130513769173	SIR	1
BP	GO:0045935	positive regulation of nucleobase-containing compound metabolic process	1/28	466/20876	0.46874826803226	0.48836327504425	0.477083396294648	ATCSN7	1
BP	GO:0042592	homeostatic process	1/28	468/20876	0.4702049274202	0.48836327504425	0.477083396294648	ATGLR3.6	1
BP	GO:0046686	response to cadmium ion	1/28	470/20876	0.471657735006297	0.48836327504425	0.477083396294648	SIR	1
BP	GO:0009753	response to jasmonic acid	1/28	474/20876	0.474551833984692	0.48836327504425	0.477083396294648	VTC2	1
BP	GO:0010628	positive regulation of gene expression	1/28	476/20876	0.475993144922859	0.48836327504425	0.477083396294648	ATCSN7	1
BP	GO:0072594	establishment of protein localization to organelle	1/28	477/20876	0.476712370018063	0.48836327504425	0.477083396294648	NA	1
BP	GO:0010557	positive regulation of macromolecule biosynthetic process	1/28	479/20876	0.478147965535179	0.48836327504425	0.477083396294648	ATCSN7	1
BP	GO:0044272	sulfur compound biosynthetic process	1/28	479/20876	0.478147965535179	0.48836327504425	0.477083396294648	SIR	1
BP	GO:0033692	cellular polysaccharide biosynthetic process	1/28	481/20876	0.479579762903166	0.48836327504425	0.477083396294648	AtIAMT1	1
BP	GO:0031328	positive regulation of cellular biosynthetic process	1/28	486/20876	0.483142702871079	0.488413350538764	0.47713231517986	ATCSN7	1
BP	GO:0033365	protein localization to organelle	1/28	486/20876	0.483142702871079	0.488413350538764	0.47713231517986	NA	1
BP	GO:0007010	cytoskeleton organization	1/28	489/20876	0.485269164078881	0.488785607296844	0.477495973807594	SCAB1	1
BP	GO:0035556	intracellular signal transduction	1/28	495/20876	0.489496806234471	0.490198150105009	0.478875890674336	AtCAF1a	1
BP	GO:0051173	positive regulation of nitrogen compound metabolic process	1/28	496/20876	0.490198150105009	0.490198150105009	0.478875890674336	ATCSN7	1
CC	GO:0008180	COP9 signalosome	1/30	13/24998	0.0154930952250322	0.092958571350193	0.0652340851580302	ATCSN7	1
CC	GO:0010319	stromule	1/30	37/24998	0.0434883024378294	0.117358905305752	0.082357126530352	SIR	1
CC	GO:0048046	apoplast	2/30	328/24998	0.0586794526528758	0.117358905305752	0.082357126530352	SIR/ABCC3	2
CC	GO:0000325	plant-type vacuole	1/30	101/24998	0.114431856305396	0.171647784458093	0.120454585584627	ABCC3	1
CC	GO:0005774	vacuolar membrane	1/30	482/24998	0.442580998900647	0.445304594869835	0.312494452540235	ABCC3	1
CC	GO:0044437	vacuolar part	1/30	486/24998	0.445304594869835	0.445304594869835	0.312494452540235	ABCC3	1
MF	GO:0003779	actin binding	2/26	54/20495	0.00212650856466907	0.123337496750806	0.0940140628590534	SCAB1/ATFIM1	2
MF	GO:0008092	cytoskeletal protein binding	2/26	107/20495	0.00808716652416071	0.145111065823131	0.110610975763548	SCAB1/ATFIM1	2
MF	GO:0004708	MAP kinase kinase activity	1/26	11/20495	0.0138698073713343	0.145111065823131	0.110610975763548	ATCSN7	1
MF	GO:0016741	transferase activity, transferring one-carbon groups	2/26	152/20495	0.0158046528410763	0.145111065823131	0.110610975763548	NA/AtIAMT1	2
MF	GO:0000287	magnesium ion binding	1/26	13/20495	0.0163716369223641	0.145111065823131	0.110610975763548	AtIAMT1	1
MF	GO:0016742	hydroxymethyl-, formyl- and related transferase activity	1/26	14/20495	0.0176202619316418	0.145111065823131	0.110610975763548	NA	1
MF	GO:0004843	thiol-dependent ubiquitin-specific protease activity	1/26	22/20495	0.027554543247437	0.145111065823131	0.110610975763548	AtUBP13	1
MF	GO:0008408	3'-5' exonuclease activity	1/26	22/20495	0.027554543247437	0.145111065823131	0.110610975763548	AtCAF1a	1
MF	GO:0016840	carbon-nitrogen lyase activity	1/26	22/20495	0.027554543247437	0.145111065823131	0.110610975763548	ATPAL2	1
MF	GO:0036459	thiol-dependent ubiquitinyl hydrolase activity	1/26	22/20495	0.027554543247437	0.145111065823131	0.110610975763548	AtUBP13	1
MF	GO:0101005	ubiquitinyl hydrolase activity	1/26	22/20495	0.027554543247437	0.145111065823131	0.110610975763548	AtUBP13	1
MF	GO:0005217	intracellular ligand-gated ion channel activity	1/26	24/20495	0.0300229791358202	0.145111065823131	0.110610975763548	ATGLR3.6	1
MF	GO:0019783	ubiquitin-like protein-specific protease activity	1/26	30/20495	0.037392190716988	0.149311902245269	0.113813065232328	AtUBP13	1
MF	GO:0015276	ligand-gated ion channel activity	1/26	31/20495	0.0386151471323971	0.149311902245269	0.113813065232328	ATGLR3.6	1
MF	GO:0022834	ligand-gated channel activity	1/26	31/20495	0.0386151471323971	0.149311902245269	0.113813065232328	ATGLR3.6	1
MF	GO:0004683	calmodulin-dependent protein kinase activity	1/26	36/20495	0.044707553716444	0.162064882222109	0.123534030005964	CDPK19	1
MF	GO:0004527	exonuclease activity	1/26	41/20495	0.0507628278966988	0.173190824588737	0.132014784622994	AtCAF1a	1
MF	GO:0016811	hydrolase activity, acting on carbon-nitrogen (but not peptide) bonds, in linear amides	1/26	50/20495	0.0615694406621554	0.19839041991139	0.151223187591259	NA	1
MF	GO:0016667	oxidoreductase activity, acting on a sulfur group of donors	1/26	53/20495	0.0651452835966526	0.198864549926624	0.151584593410494	SIR	1
MF	GO:0004712	protein serine/threonine/tyrosine kinase activity	1/26	58/20495	0.0710759258561903	0.199821536894679	0.152314057161098	ATCSN7	1
MF	GO:0022839	ion gated channel activity	1/26	60/20495	0.0734380389806394	0.199821536894679	0.152314057161098	ATGLR3.6	1
MF	GO:0022836	gated channel activity	1/26	62/20495	0.0757943760634988	0.199821536894679	0.152314057161098	ATGLR3.6	1
MF	GO:0004540	ribonuclease activity	1/26	73/20495	0.0886515877261397	0.223556177744178	0.170405797917523	AtCAF1a	1
MF	GO:0005216	ion channel activity	1/26	84/20495	0.101336721782662	0.225054458308766	0.17154786295768	ATGLR3.6	1
MF	GO:0016651	oxidoreductase activity, acting on NAD(P)H	1/26	86/20495	0.103624795400695	0.225054458308766	0.17154786295768	CYP84A1	1
MF	GO:0035251	UDP-glucosyltransferase activity	1/26	86/20495	0.103624795400695	0.225054458308766	0.17154786295768	VTC2	1
MF	GO:0008757	S-adenosylmethionine-dependent methyltransferase activity	1/26	87/20495	0.104766730592012	0.225054458308766	0.17154786295768	AtIAMT1	1
MF	GO:0008234	cysteine-type peptidase activity	1/26	94/20495	0.112721200241138	0.226656368206676	0.172768919504181	AtUBP13	1
MF	GO:0004497	monooxygenase activity	1/26	95/20495	0.113851990339356	0.226656368206676	0.172768919504181	CYP84A1	1
MF	GO:0016810	hydrolase activity, acting on carbon-nitrogen (but not peptide) bonds	1/26	98/20495	0.117236052520694	0.226656368206676	0.172768919504181	NA	1
MF	GO:0022838	substrate-specific channel activity	1/26	121/20495	0.142770863674463	0.256691587080734	0.195663278718527	ATGLR3.6	1
MF	GO:0015267	channel activity	1/26	124/20495	0.1460486616149	0.256691587080734	0.195663278718527	ATGLR3.6	1
MF	GO:0022803	passive transmembrane transporter activity	1/26	124/20495	0.1460486616149	0.256691587080734	0.195663278718527	ATGLR3.6	1
MF	GO:0004518	nuclease activity	1/26	136/20495	0.15903974742012	0.259375716265856	0.197709257407731	AtCAF1a	1
MF	GO:0008168	methyltransferase activity	1/26	136/20495	0.15903974742012	0.259375716265856	0.197709257407731	AtIAMT1	1
MF	GO:0046527	glucosyltransferase activity	1/26	138/20495	0.161186369678157	0.259375716265856	0.197709257407731	VTC2	1
MF	GO:0016779	nucleotidyltransferase activity	1/26	142/20495	0.165463818997184	0.259375716265856	0.197709257407731	VTC2	1
MF	GO:0042802	identical protein binding	1/26	153/20495	0.17711893565797	0.269652747735478	0.20554292930835	AtIAMT1	1
MF	GO:0004722	protein serine/threonine phosphatase activity	1/26	157/20495	0.18131822692558	0.269652747735478	0.20554292930835	NA	1
MF	GO:0042626	ATPase activity, coupled to transmembrane movement of substances	1/26	171/20495	0.195854083045945	0.277061873577191	0.211190538842868	ABCC3	1
MF	GO:0043492	ATPase activity, coupled to movement of substances	1/26	171/20495	0.195854083045945	0.277061873577191	0.211190538842868	ABCC3	1
MF	GO:0004721	phosphoprotein phosphatase activity	1/26	180/20495	0.205067170735205	0.28318799768195	0.215860179721268	NA	1
MF	GO:0005507	copper ion binding	1/26	201/20495	0.22617135670493	0.298134970201954	0.22725351630639	SIR	1
MF	GO:0008194	UDP-glycosyltransferase activity	1/26	201/20495	0.22617135670493	0.298134970201954	0.22725351630639	VTC2	1
MF	GO:0015405	P-P-bond-hydrolysis-driven transmembrane transporter activity	1/26	213/20495	0.237987907072394	0.301303379574294	0.229668637788028	ABCC3	1
MF	GO:0015399	primary active transmembrane transporter activity	1/26	214/20495	0.238964749317543	0.301303379574294	0.229668637788028	ABCC3	1
MF	GO:0140098	catalytic activity, acting on RNA	1/26	237/20495	0.261102646898624	0.322211777023833	0.245606073230508	AtCAF1a	1
MF	GO:0016791	phosphatase activity	1/26	272/20495	0.293606923854687	0.348975604982188	0.266006813235062	NA	1
MF	GO:0016829	lyase activity	1/26	276/20495	0.297232931530966	0.348975604982188	0.266006813235062	ATPAL2	1
MF	GO:0016758	transferase activity, transferring hexosyl groups	1/26	280/20495	0.300841038777749	0.348975604982188	0.266006813235062	VTC2	1
MF	GO:0042623	ATPase activity, coupled	1/26	312/20495	0.329071582830453	0.373251665736854	0.284511251559852	ABCC3	1
MF	GO:0070011	peptidase activity, acting on L-amino acid peptides	1/26	323/20495	0.338520192467451	0.373251665736854	0.284511251559852	AtUBP13	1
MF	GO:0042578	phosphoric ester hydrolase activity	1/26	326/20495	0.341074798000918	0.373251665736854	0.284511251559852	NA	1
MF	GO:0004674	protein serine/threonine kinase activity	1/26	348/20495	0.359520841563777	0.386152015012946	0.294344548648706	CDPK19	1
MF	GO:0008233	peptidase activity	1/26	372/20495	0.379077354389967	0.399754300993056	0.304712897308682	AtUBP13	1
MF	GO:0016887	ATPase activity	1/26	423/20495	0.418746459662537	0.43370169036477	0.330589310259898	ABCC3	1
MF	GO:0005198	structural molecule activity	1/26	454/20495	0.441655866203546	0.449404214733433	0.342558566584468	ATISU1	1
MF	GO:0022804	active transmembrane transporter activity	1/26	471/20495	0.453847864699839	0.453847864699839	0.345945740787536	ABCC3	1

## Sheet: ST6
Supplementary Table 6 Details of GO annotation of genes above the threshold line associated with all components.
ONTOLOGY	ID	Description	GeneRatio	BgRatio	pvalue	p.adjust	qvalue	geneID	Count
BP	GO:0046700	heterocycle catabolic process	133/3351	490/20876	2.02023e-10	1.63247e-07	9.38269e-08	NA/NA/ATCS/PLD/NA/NA/NA/APA1/ATARCA/ATCTIMC/CBNAC/ATLDA/AtCaN2/ATMSD1/PKP-BETA1/ALDH7B4/HMG/AAE1/ATMCB1/AtPLT6/UGT72E1/HOS15/CYP79B3/NA/RL2/NA/NA/SUA/ATBPM2/ATVDAC2/NA/NA/TUB6/SCO4/CHC1/pat1/NA/ATMKK9/NA/NA/CID1/ATGH9A1/ACD1/BETA-UP/UGLYAH/ADNT1/ATDCP2/AOS/ENDO2/ATAAH-2/MAC3A/ACO3/NA/ATHM4/ARIA/AtCAF1a/SIR/PFK3/UBP16/NA/AIN1/PFK5/NA/ASML1/NA/NA/NA/mCSF1/EMB2107/NQR/PBG1/NA/NA/NA/MEE51/ABCG36/ABCI…	133
BP	GO:0010016	shoot system morphogenesis	129/3351	472/20876	2.32932e-10	1.63247e-07	9.38269e-08	AtFBA2/ASE2/ATRPS13A/CYCA1;1/EYE/EMS1/CYP711A1/ATBT4/LAS/AMI1/NA/PXY/ATGER3/NA/AtTIR1/NA/NA/CYCD3/TOR/ATHB-2/NA/AtELP3/TAR2/SKM2/AtLSM8/ATCCD7/ATSIG6/AGO1/AtMORC6/AGO4/anac036/NA/ANAC031/ATPOB1/ATDCP2/COI1/AE3/ARF5/ATH1/ATDCL3/ATHPT/AtRLP7/ICU2/ATHMG/HDG2/AXR1/SMXL5/RDO2/ARF6/AtPEPR2/IFL/AtIDD5/MAX2/PPD6/ATSCAR2/HSI2-L1/AtIDD2/NA/GDPDL3/LUG/NA/BLH2/ATAMPD/NA/LOP1/AS1/OPS/PXC2/AtRLP52/AtRLP6/NA/AT…	129
BP	GO:0044270	cellular nitrogen compound catabolic process	132/3351	488/20876	3.02496e-10	1.63247e-07	9.38269e-08	NA/NA/ATCS/PLD/NA/NA/NA/APA1/ATARCA/ATCTIMC/CBNAC/ATLDA/AtCaN2/ATMSD1/PKP-BETA1/ALDH7B4/HMG/AAE1/ATMCB1/AtPLT6/UGT72E1/HOS15/CYP79B3/NA/RL2/NA/NA/SUA/ATBPM2/ATVDAC2/NA/NA/TUB6/SCO4/CHC1/pat1/NA/ATMKK9/NA/CYN/NA/CID1/ATGH9A1/ACD1/BETA-UP/UGLYAH/ADNT1/ATDCP2/AOS/ENDO2/ATAAH-2/MAC3A/ACO3/NA/ATHM4/ARIA/AtCAF1a/SIR/PFK3/UBP16/NA/AIN1/PFK5/NA/ASML1/NA/NA/NA/mCSF1/EMB2107/NQR/PBG1/NA/NA/NA/MEE51/ABCG36/…	132
BP	GO:1901361	organic cyclic compound catabolic process	133/3351	496/20876	4.82166e-10	1.95157e-07	1.12167e-07	NA/NA/ATCS/PLD/NA/NA/NA/APA1/ATARCA/ATCTIMC/CBNAC/ATLDA/AtCaN2/ATMSD1/PKP-BETA1/ALDH7B4/HMG/AAE1/ATMCB1/AtPLT6/UGT72E1/HOS15/CYP79B3/NA/RL2/NA/NA/SUA/ATBPM2/ATVDAC2/NA/NA/TUB6/SCO4/CHC1/pat1/NA/ATMKK9/NA/NA/CID1/ATGH9A1/ACD1/BETA-UP/UGLYAH/ADNT1/ATDCP2/AOS/ENDO2/ATAAH-2/MAC3A/ACO3/NA/ATHM4/ARIA/AtCAF1a/SIR/PFK3/UBP16/NA/AIN1/PFK5/NA/ASML1/NA/NA/NA/mCSF1/EMB2107/NQR/PBG1/NA/NA/NA/MEE51/ABCG36/ABCI…	133
BP	GO:0009611	response to wounding	97/3351	335/20876	1.58363e-09	5.1278e-07	2.94722e-07	NA/GLIP1/ATWRKY40/ATGGH2/ACT7/CAC2/PLAT1/AtGH3.11/GT72B1/NA/ATOMT1/NA/ATCHIA/ATHCHIB/BCS1/CYP711A1/ATBT4/CPH/ATC4H/CYP79B3/ATLOX1/NA/ATMYB4/ATSYTA/KAT2/CYP94B3/ATMKK9/OPCL1/CIPK9/NA/ATST2A/ATMAPK3/GBF3/COI1/JMT/AOS/ATFC-I/ATOPR2/CYP98A3/ATLOX5/NA/ATMYB15/NA/UGT71B6/AtPEPR2/NA/LEA14/ATPAL2/AtCAF1a/ATBFRUCT1/PSY1R/CCoAOMT1/NA/AtHMGR1/JAZ12/AtRDUF1/ATOEP16-1/HCT/ANS/ATLOX2/NA/ARAKIN/ADC2/ATMYB3/RIPK…	97
BP	GO:0019439	aromatic compound catabolic process	129/3351	488/20876	2.31739e-09	6.19611e-07	3.56124e-07	NA/NA/ATCS/PLD/NA/NA/NA/APA1/ATARCA/ATCTIMC/CBNAC/ATLDA/AtCaN2/ATMSD1/PKP-BETA1/ALDH7B4/HMG/AAE1/ATMCB1/AtPLT6/UGT72E1/HOS15/CYP79B3/NA/RL2/NA/NA/SUA/ATBPM2/ATVDAC2/NA/NA/TUB6/SCO4/CHC1/pat1/NA/ATMKK9/NA/NA/CID1/ATGH9A1/ACD1/UGLYAH/ADNT1/ATDCP2/AOS/ENDO2/ATAAH-2/MAC3A/ACO3/NA/ATHM4/ARIA/AtCAF1a/SIR/PFK3/UBP16/NA/AIN1/PFK5/NA/ASML1/NA/NA/NA/mCSF1/EMB2107/NQR/PBG1/NA/NA/NA/MEE51/ABCG36/ABCI7/NA/ATP…	129
BP	GO:0006090	pyruvate metabolic process	114/3351	418/20876	2.93767e-09	6.19611e-07	3.56124e-07	NA/AtFBA2/ATCS/NA/PLD/ADS3/NA/APA1/ATARCA/ATCTIMC/ATLDA/ATMSD1/PKP-BETA1/HMG/ATMCB1/ATCCD1/CYP79B3/NA/CAS1/NA/ATVDAC2/NA/TUB6/NA/NA/ATSIG6/NA/NA/CID1/ATGH9A1/ACD1/ADNT1/AOS/ATH1/ATHPT/NA/LOI1/NA/MAC3A/emb2394/ACO3/PSY/ABC1/emb2184/PRPL28/EMB3126/SIR/PFK3/SQD2/PFK5/ATKAS2/NA/NA/NA/ASML1/NA/CPFTSY/EMB2107/NQR/PBG1/NA/NA/ATLOX2/NA/NA/NA/MEE51/ATPEPC1/LAP1/ACP4/AtSAM1/APS1/APG1/NA/CCB1/GAPC-2/NA/FER/…	114
BP	GO:0072521	purine-containing compound metabolic process	108/3351	390/20876	3.0617e-09	6.19611e-07	3.56124e-07	NA/ATCS/ASE2/PPR40/VHA-A3/PLD/NA/ATPURC/APA1/ATARCA/CAC2/ATCTIMC/ATMSD1/PKP-BETA1/HMG/ATMCB1/CPH/NA/ATVDAC2/ADSS/ADK1/NA/TUB6/CPI1/ATHAL3/SKM2/NA/NA/NA/CID1/ATGH9A1/ACD1/UGLYAH/NA/ADNT1/OTC/NA/ATPF/LOI1/ATAAH-2/MAC3A/ATPA/ACO3/NA/EMB3003/APT3/NA/SIR/PFK3/APTX/ATPURM/PFK5/AtHMGR1/NA/ASML1/KCS11/NA/EMB2107/NQR/PBG1/NA/BIO2/ATCOAA/NA/NA/MEE51/ATPEPC1/NA/LAP1/NA/DIM1B/AtSAM1/ACLB-2/APS1/AtBGAL5/GAPC-…	108
BP	GO:0034655	nucleobase-containing compound catabolic process	97/3351	341/20876	4.3566e-09	7.83703e-07	4.50436e-07	NA/NA/ATCS/PLD/NA/NA/NA/APA1/ATARCA/ATCTIMC/CBNAC/AtCaN2/ATMSD1/PKP-BETA1/HMG/ATMCB1/HOS15/NA/RL2/NA/NA/SUA/ATBPM2/ATVDAC2/NA/TUB6/CHC1/NA/NA/NA/CID1/ATGH9A1/ACD1/ADNT1/ATDCP2/ENDO2/MAC3A/ACO3/NA/ARIA/AtCAF1a/SIR/PFK3/UBP16/NA/AIN1/PFK5/NA/ASML1/NA/NA/NA/mCSF1/EMB2107/NQR/PBG1/NA/NA/MEE51/ATPEPC1/GTE4/LAP1/NA/AtSAM1/APS1/GAPC-2/NA/FER/NA/PKP-ALPHA/GF14/KEG/ATCYS-3A/MRL1/ATGSTU19/AtXRN3/ATGLX1/NA/…	97
BP	GO:0006163	purine nucleotide metabolic process	102/3351	366/20876	5.79477e-09	9.38173e-07	5.39218e-07	NA/ATCS/ASE2/PPR40/VHA-A3/PLD/NA/ATPURC/APA1/ATARCA/CAC2/ATCTIMC/ATMSD1/PKP-BETA1/HMG/ATMCB1/CPH/NA/ATVDAC2/ADSS/NA/TUB6/CPI1/ATHAL3/SKM2/NA/NA/NA/CID1/ATGH9A1/ACD1/ADNT1/OTC/NA/ATPF/LOI1/MAC3A/ATPA/ACO3/NA/EMB3003/NA/SIR/PFK3/APTX/ATPURM/PFK5/AtHMGR1/NA/ASML1/KCS11/NA/EMB2107/NQR/PBG1/NA/BIO2/ATCOAA/NA/NA/MEE51/ATPEPC1/NA/LAP1/NA/AtSAM1/ACLB-2/APS1/AtBGAL5/GAPC-2/AtENODL17/FER/NA/SDH2-2/PKP-ALPH…	102
BP	GO:0009150	purine ribonucleotide metabolic process	95/3351	337/20876	1.02869e-08	1.51404e-06	8.70202e-07	NA/ATCS/PPR40/VHA-A3/PLD/NA/APA1/ATARCA/CAC2/ATCTIMC/ATMSD1/PKP-BETA1/HMG/ATMCB1/CPH/NA/ATVDAC2/ADSS/NA/TUB6/CPI1/ATHAL3/SKM2/NA/NA/NA/CID1/ATGH9A1/ACD1/ADNT1/NA/ATPF/LOI1/MAC3A/ATPA/ACO3/NA/EMB3003/NA/SIR/PFK3/APTX/PFK5/AtHMGR1/NA/ASML1/KCS11/NA/EMB2107/NQR/PBG1/NA/BIO2/ATCOAA/NA/NA/MEE51/ATPEPC1/NA/LAP1/NA/AtSAM1/ACLB-2/APS1/AtBGAL5/GAPC-2/AtENODL17/FER/NA/SDH2-2/PKP-ALPHA/GF14/ATCYS-3A/ERG9/AT…	95
BP	GO:0016052	carbohydrate catabolic process	94/3351	336/20876	1.84589e-08	2.49042e-06	1.43138e-06	DPE2/NA/ATCS/PLD/NA/APA1/ATARCA/ACT7/ATCTIMC/ATLDA/ATMSD1/NA/ATGT18/PKP-BETA1/HMG/ATMCB1/AtUBP12/NA/ATVDAC2/NA/TUB6/NA/NA/NA/NA/CID1/ATGH9A1/ACD1/AVMA10/ADNT1/MAC3A/ATCM1/ACO3/NA/NA/IMPA-4/SIR/PFK3/PFK5/NA/ASML1/NA/EMB2107/NQR/PBG1/BAM4/MMZ4/NA/AtBAM3/TIC56/FEI1/A/N-InvE/NA/iqd2/ABI4/A/N-InvI/NA/MEE51/ATPEPC1/NA/LAP1/AtSAM1/APS1/AtBAM1/GAPC-2/AKIN10/FER/NA/PKP-ALPHA/GF14/MFP1/ATTPS7/ATCYS-3A/ATGS…	94
BP	GO:0048532	anatomical structure arrangement	78/3351	264/20876	2.36516e-08	2.80107e-06	1.60993e-06	NA/NA/AtGulLO6/EYE/CYP711A1/emb2473/PXY/TOR/ATGSL08/KNAT6/ATDCL2/AtMYB62/AGO1/TBL3/AGO4/ANAC030/ANAC031/ATDCP2/ARF5/ATDCL3/NA/HEN2/ATHMG/CRC/SMXL5/RDO2/ARF6/IFL/TTA1/MAX2/MEE49/ATSCAR2/HSI2-L1/NA/ATEM6/NA/AIN1/NA/ARP7/ATAMPD/NA/LOP1/ABI4/GUX2/OBE2/ATSERK1/ARPN/CVP2/AGO10/AGL7/ATICE1/COP13/NA/RST1/ATFTB/ATCUL3B/ATSCC2/ATHB-15/AtDWF4/DOT2/LBD4/BRU1/LHW/TMO6/ABH1/TPR3/BIM1/AtMAN7/ADL2/ACC1/AESP/CLPS…	78
BP	GO:0009259	ribonucleotide metabolic process	121/3351	467/20876	2.50465e-08	2.80107e-06	1.60993e-06	NA/ATCS/PPR40/VHA-A3/PLD/NA/EIF2/APA1/ATARCA/CAC2/ATCTIMC/ATMSD1/NA/PKP-BETA1/HMG/ATMCB1/CPH/NA/ATVDAC2/ADSS/NA/TUB6/CPI1/ATHAL3/SKM2/NA/NA/NA/CID1/ATGH9A1/ACD1/NA/ADNT1/NA/ATPF/LOI1/MAC3A/ATPA/ACO3/NA/ASP1/EMB3003/AT-HF/NA/CYCH;1/NA/SIR/PFK3/NA/APTX/EMB2762/ATPURM/PFK5/AtHMGR1/NA/ASML1/KCS11/NA/EMB2107/NQR/PBG1/TOM40/NA/BIO2/ATTCP-1/ATCOAA/NA/NA/NA/MEE51/NA/ATPEPC1/NA/LAP1/NA/AtSAM1/ACLB-2/APS1/…	121
BP	GO:0009933	meristem structural organization	77/3351	260/20876	2.59519e-08	2.80107e-06	1.60993e-06	NA/NA/AtGulLO6/EYE/CYP711A1/emb2473/PXY/TOR/ATGSL08/KNAT6/ATDCL2/AtMYB62/AGO1/TBL3/AGO4/ANAC030/ANAC031/ATDCP2/ARF5/ATDCL3/NA/HEN2/ATHMG/CRC/SMXL5/RDO2/ARF6/IFL/TTA1/MAX2/MEE49/ATSCAR2/HSI2-L1/NA/ATEM6/NA/AIN1/NA/ARP7/ATAMPD/NA/LOP1/ABI4/GUX2/OBE2/ATSERK1/ARPN/CVP2/AGO10/AGL7/ATICE1/COP13/NA/RST1/ATFTB/ATCUL3B/ATSCC2/ATHB-15/DOT2/LBD4/BRU1/LHW/TMO6/ABH1/TPR3/BIM1/AtMAN7/ADL2/ACC1/AESP/CLPS3/AtPMS…	77
BP	GO:0048366	leaf development	113/3351	430/20876	3.189e-08	3.22687e-06	1.85465e-06	AtFBA2/ASE2/ATRPS13A/AtSAG12/CRF4/At-NEET/LTI65/SSL5/ATMCB1/RCA/emb2473/AMI1/ATOST1/NA/ATWRKY53/PID2/AtEIN3/NA/EID1/ATMYA2/AtELP3/TAR2/ATSIG6/ALPHA/AGO1/AGO4/anac036/ANAC031/AE3/ARF5/ATH1/ENP/ATHPT/ICU2/CYCT1;4/AT-TCP20/CRC/AXR1/RDO2/IFL/AtIDD5/MEE49/AtWRKY22/AtGRF9/PPD6/NA/ATSCAR2/HSI2-L1/NA/AtIDD2/UBP16/BLH2/AtGRF1/ARP7/ATAMPD/LOP1/SGR7/AS1/OPS/NA/A/N-InvE/ER/ANAC042/MEE35/NGA1/NA/LDL3/AtGRF5/A…	113
BP	GO:0009141	nucleoside triphosphate metabolic process	70/3351	232/20876	4.87275e-08	4.43787e-06	2.55068e-06	NA/ATCS/PPR40/VHA-A3/PLD/NA/APA1/ATARCA/ATCTIMC/ATMSD1/PKP-BETA1/HMG/ATMCB1/NA/ATVDAC2/NA/TUB6/NA/NA/NA/CID1/ATGH9A1/ACD1/ADNT1/NA/ATPF/MAC3A/ATPA/ACO3/NA/SIR/PFK3/ATRNR1/PFK5/NA/ASML1/NA/EMB2107/NQR/PBG1/NA/NA/MEE51/ATPEPC1/LAP1/NA/AtSAM1/APS1/GAPC-2/FER/NA/SDH2-2/PKP-ALPHA/GF14/ATCYS-3A/ATGSTU19/ATGLX1/PGK1/AtPIP2;1/PKp3/emb2448/PIN1AT/COB/NA/ATGSL1/ATLEUC1/PAG1/ATHH2/ATMPK4/ABCF3	70
BP	GO:0019359	nicotinamide nucleotide biosynthetic process	63/3351	202/20876	5.84535e-08	4.43787e-06	2.55068e-06	NA/ATCS/PLD/NA/APA1/ATARCA/ATCTIMC/ATMSD1/PKP-BETA1/HMG/ATMCB1/NA/ATVDAC2/NA/TUB6/OLD5/NA/NA/NA/CID1/ATGH9A1/ACD1/ADNT1/MAC3A/ACO3/ATNADK-1/SIR/PFK3/PFK5/NA/ASML1/NA/EMB2107/NQR/PBG1/NA/NA/MEE51/ATPEPC1/LAP1/AtSAM1/APS1/GAPC-2/FER/NA/PKP-ALPHA/GF14/ATCYS-3A/ATGSTU19/ATGLX1/PGK1/AtPIP2;1/PKp3/emb2448/PIN1AT/COB/NA/ATGSL1/ATLEUC1/PAG1/ATHH2/ATMPK4/ABCF3	63
BP	GO:0051301	cell division	93/3351	339/20876	6.07276e-08	4.43787e-06	2.55068e-06	KAC1/NA/ATRPS13A/CCS52A1/CYCA1;1/ACT7/NA/ATTOPII/NA/ATSBT1.3/PLP3b/AtAUR3/ATMAP65-3/CUM2/NA/emb2473/BUBR1/ETG1/CYCD3/TOR/NA/SCR/NA/AGO1/NA/NA/AGO4/ARF16/ATSIZ1/NEDD1/ICU2/NA/CRC/RDO2/AT-HSFB4/ATVPS53/ATHAM3/MEE49/DRP5A/NA/KINESIN-12B/HSI2-L1/NA/GEM/ARP7/ATAMPD/NA/ATGSL12/SGR7/NA/AS1/NA/ER/AtTRS120/NA/NA/AtTPX2/ATSERK1/ZCF125/NA/QQT2/BLI/AtRAD21.1/RST1/ASL29/ATCUL3B/NA/ATSCC2/AtRLP17/EMB3013/SKP2A…	93
BP	GO:0009135	purine nucleoside diphosphate metabolic process	62/3351	198/20876	6.30457e-08	4.43787e-06	2.55068e-06	NA/ATCS/PLD/NA/APA1/ATARCA/ATCTIMC/ATMSD1/PKP-BETA1/HMG/ATMCB1/NA/ATVDAC2/NA/TUB6/NA/NA/NA/CID1/ATGH9A1/ACD1/ADNT1/MAC3A/ATPA/ACO3/SIR/PFK3/PFK5/NA/ASML1/NA/EMB2107/NQR/PBG1/NA/NA/MEE51/ATPEPC1/LAP1/AtSAM1/APS1/GAPC-2/FER/NA/PKP-ALPHA/GF14/ATCYS-3A/ATGSTU19/ATGLX1/PGK1/AtPIP2;1/PKp3/emb2448/PIN1AT/COB/NA/ATGSL1/ATLEUC1/PAG1/ATHH2/ATMPK4/ABCF3	62
BP	GO:0009179	purine ribonucleoside diphosphate metabolic process	62/3351	198/20876	6.30457e-08	4.43787e-06	2.55068e-06	NA/ATCS/PLD/NA/APA1/ATARCA/ATCTIMC/ATMSD1/PKP-BETA1/HMG/ATMCB1/NA/ATVDAC2/NA/TUB6/NA/NA/NA/CID1/ATGH9A1/ACD1/ADNT1/MAC3A/ATPA/ACO3/SIR/PFK3/PFK5/NA/ASML1/NA/EMB2107/NQR/PBG1/NA/NA/MEE51/ATPEPC1/LAP1/AtSAM1/APS1/GAPC-2/FER/NA/PKP-ALPHA/GF14/ATCYS-3A/ATGSTU19/ATGLX1/PGK1/AtPIP2;1/PKp3/emb2448/PIN1AT/COB/NA/ATGSL1/ATLEUC1/PAG1/ATHH2/ATMPK4/ABCF3	62
BP	GO:0009185	ribonucleoside diphosphate metabolic process	62/3351	198/20876	6.30457e-08	4.43787e-06	2.55068e-06	NA/ATCS/PLD/NA/APA1/ATARCA/ATCTIMC/ATMSD1/PKP-BETA1/HMG/ATMCB1/NA/ATVDAC2/NA/TUB6/NA/NA/NA/CID1/ATGH9A1/ACD1/ADNT1/MAC3A/ATPA/ACO3/SIR/PFK3/PFK5/NA/ASML1/NA/EMB2107/NQR/PBG1/NA/NA/MEE51/ATPEPC1/LAP1/AtSAM1/APS1/GAPC-2/FER/NA/PKP-ALPHA/GF14/ATCYS-3A/ATGSTU19/ATGLX1/PGK1/AtPIP2;1/PKp3/emb2448/PIN1AT/COB/NA/ATGSL1/ATLEUC1/PAG1/ATHH2/ATMPK4/ABCF3	62
BP	GO:0046031	ADP metabolic process	62/3351	198/20876	6.30457e-08	4.43787e-06	2.55068e-06	NA/ATCS/PLD/NA/APA1/ATARCA/ATCTIMC/ATMSD1/PKP-BETA1/HMG/ATMCB1/NA/ATVDAC2/NA/TUB6/NA/NA/NA/CID1/ATGH9A1/ACD1/ADNT1/MAC3A/ATPA/ACO3/SIR/PFK3/PFK5/NA/ASML1/NA/EMB2107/NQR/PBG1/NA/NA/MEE51/ATPEPC1/LAP1/AtSAM1/APS1/GAPC-2/FER/NA/PKP-ALPHA/GF14/ATCYS-3A/ATGSTU19/ATGLX1/PGK1/AtPIP2;1/PKp3/emb2448/PIN1AT/COB/NA/ATGSL1/ATLEUC1/PAG1/ATHH2/ATMPK4/ABCF3	62
BP	GO:0009126	purine nucleoside monophosphate metabolic process	71/3351	239/20876	7.79217e-08	4.87865e-06	2.80402e-06	NA/ATCS/PPR40/VHA-A3/PLD/NA/APA1/ATARCA/ATCTIMC/ATMSD1/PKP-BETA1/HMG/ATMCB1/NA/ATVDAC2/ADSS/NA/TUB6/NA/NA/NA/CID1/ATGH9A1/ACD1/ADNT1/NA/ATPF/MAC3A/ATPA/ACO3/NA/SIR/PFK3/PFK5/NA/ASML1/ATAMPD/NA/EMB2107/NQR/PBG1/NA/NA/MEE51/ATPEPC1/LAP1/NA/AtSAM1/APS1/GAPC-2/FER/NA/SDH2-2/PKP-ALPHA/GF14/ATCYS-3A/ATGSTU19/ATGLX1/PGK1/AtPIP2;1/PKp3/emb2448/PIN1AT/COB/NA/ATGSL1/ATLEUC1/PAG1/ATHH2/ATMPK4/ABCF3	71
BP	GO:0009167	purine ribonucleoside monophosphate metabolic process	71/3351	239/20876	7.79217e-08	4.87865e-06	2.80402e-06	NA/ATCS/PPR40/VHA-A3/PLD/NA/APA1/ATARCA/ATCTIMC/ATMSD1/PKP-BETA1/HMG/ATMCB1/NA/ATVDAC2/ADSS/NA/TUB6/NA/NA/NA/CID1/ATGH9A1/ACD1/ADNT1/NA/ATPF/MAC3A/ATPA/ACO3/NA/SIR/PFK3/PFK5/NA/ASML1/ATAMPD/NA/EMB2107/NQR/PBG1/NA/NA/MEE51/ATPEPC1/LAP1/NA/AtSAM1/APS1/GAPC-2/FER/NA/SDH2-2/PKP-ALPHA/GF14/ATCYS-3A/ATGSTU19/ATGLX1/PGK1/AtPIP2;1/PKp3/emb2448/PIN1AT/COB/NA/ATGSL1/ATLEUC1/PAG1/ATHH2/ATMPK4/ABCF3	71
BP	GO:0009142	nucleoside triphosphate biosynthetic process	65/3351	213/20876	9.05623e-08	4.87865e-06	2.80402e-06	NA/ATCS/VHA-A3/PLD/NA/APA1/ATARCA/ATCTIMC/ATMSD1/PKP-BETA1/HMG/ATMCB1/NA/ATVDAC2/NA/TUB6/NA/NA/NA/CID1/ATGH9A1/ACD1/ADNT1/ATPF/MAC3A/ATPA/ACO3/SIR/PFK3/ATRNR1/PFK5/NA/ASML1/NA/EMB2107/NQR/PBG1/NA/NA/MEE51/ATPEPC1/LAP1/AtSAM1/APS1/GAPC-2/FER/NA/PKP-ALPHA/GF14/ATCYS-3A/ATGSTU19/ATGLX1/PGK1/AtPIP2;1/PKp3/emb2448/PIN1AT/COB/NA/ATGSL1/ATLEUC1/PAG1/ATHH2/ATMPK4/ABCF3	65
BP	GO:0009144	purine nucleoside triphosphate metabolic process	69/3351	231/20876	9.3457e-08	4.87865e-06	2.80402e-06	NA/ATCS/PPR40/VHA-A3/PLD/NA/APA1/ATARCA/ATCTIMC/ATMSD1/PKP-BETA1/HMG/ATMCB1/NA/ATVDAC2/NA/TUB6/NA/NA/NA/CID1/ATGH9A1/ACD1/ADNT1/NA/ATPF/MAC3A/ATPA/ACO3/NA/SIR/PFK3/PFK5/NA/ASML1/NA/EMB2107/NQR/PBG1/NA/NA/MEE51/ATPEPC1/LAP1/NA/AtSAM1/APS1/GAPC-2/FER/NA/SDH2-2/PKP-ALPHA/GF14/ATCYS-3A/ATGSTU19/ATGLX1/PGK1/AtPIP2;1/PKp3/emb2448/PIN1AT/COB/NA/ATGSL1/ATLEUC1/PAG1/ATHH2/ATMPK4/ABCF3	69
BP	GO:0009132	nucleoside diphosphate metabolic process	62/3351	200/20876	9.47838e-08	4.87865e-06	2.80402e-06	NA/ATCS/PLD/NA/APA1/ATARCA/ATCTIMC/ATMSD1/PKP-BETA1/HMG/ATMCB1/NA/ATVDAC2/NA/TUB6/NA/NA/NA/CID1/ATGH9A1/ACD1/ADNT1/MAC3A/ATPA/ACO3/SIR/PFK3/PFK5/NA/ASML1/NA/EMB2107/NQR/PBG1/NA/NA/MEE51/ATPEPC1/LAP1/AtSAM1/APS1/GAPC-2/FER/NA/PKP-ALPHA/GF14/ATCYS-3A/ATGSTU19/ATGLX1/PGK1/AtPIP2;1/PKp3/emb2448/PIN1AT/COB/NA/ATGSL1/ATLEUC1/PAG1/ATHH2/ATMPK4/ABCF3	62
BP	GO:0010431	seed maturation	59/3351	187/20876	9.67652e-08	4.87865e-06	2.80402e-06	ATHB22/PKP-BETA1/AHK1/NA/CYP707A2/emb2473/TOR/TUB6/ATHDA6/NA/AGO1/ATBZIP25/NA/HEN2/AATP1/CRC/RDO2/MEE49/ARR9/ATGID1B/HSI2-L1/NA/ATEM6/NA/NA/PIRL4/AtGRF1/ARP7/ATAMPD/AGL15/ABI4/SLY1/ATTT12/ATSERK1/AtGRF5/ARPN/ATICE1/COP13/RST1/ATCUL3B/ATSCC2/AtGRF2/PKP-ALPHA/NA/DOT2/ATGID1C/ENY/ABH1/ATNCED5/ADL2/AESP/CLPS3/ICL/ATSRG1/AtPMS1/CHR3/OVA9/PRL1/KAN2	59
BP	GO:0009165	nucleotide biosynthetic process	119/3351	468/20876	9.88608e-08	4.87865e-06	2.80402e-06	NA/ATCS/ASE2/VHA-A3/PLD/NA/EIF2/EMA1/ATPURC/APA1/ATARCA/ATCTIMC/ATMSD1/NA/PKP-BETA1/HMG/ATMCB1/NA/ATVDAC2/ADSS/NA/TUB6/ATHAL3/OLD5/NA/NA/NA/CID1/ATGH9A1/ACD1/NA/ADNT1/OTC/ATPF/MAC3A/ATPA/ACO3/NA/ASP1/NA/AT-HF/NA/CYCH;1/NA/ATNADK-1/SIR/PFK3/CSN6A/NA/EMB2762/ATPURM/ATRNR1/PFK5/NA/NA/ASML1/ATAMPD/NA/EMB2107/NQR/PBG1/TOM40/NA/ATTCP-1/NA/ATCOAA/NA/NA/MEE51/NA/ATPEPC1/LAP1/AtSAM1/ACLB-2/APS1/NA/MEE21/G…	119
BP	GO:0006096	glycolytic process	61/3351	196/20876	1.02455e-07	4.87865e-06	2.80402e-06	NA/ATCS/PLD/NA/APA1/ATARCA/ATCTIMC/ATMSD1/PKP-BETA1/HMG/ATMCB1/NA/ATVDAC2/NA/TUB6/NA/NA/NA/CID1/ATGH9A1/ACD1/ADNT1/MAC3A/ACO3/SIR/PFK3/PFK5/NA/ASML1/NA/EMB2107/NQR/PBG1/NA/NA/MEE51/ATPEPC1/LAP1/AtSAM1/APS1/GAPC-2/FER/NA/PKP-ALPHA/GF14/ATCYS-3A/ATGSTU19/ATGLX1/PGK1/AtPIP2;1/PKp3/emb2448/PIN1AT/COB/NA/ATGSL1/ATLEUC1/PAG1/ATHH2/ATMPK4/ABCF3	61
[truncated: 2,340 more rows]

## Sheet: ST7
Supplementary Table 7 List of all qPCR primers.
MdACBP6-F(qPCR)	CAACAGAGAGGGCCAAATGGGATG
MdACBP6-R(qPCR)	GGTGGAGGCTACTTCTTGTAGTTGC
[truncated: 6 more rows]

## Sheet: ST8
Supplementary Table 8 List of significant loci from GWAS of nonacosane.
[truncated: 37 more rows]

[truncated: 6 more sheets: ST9, ST10, ST11, ST12, ST13, ST14]
